# Supplementary material for: Deletion of DP148R, DP71L, and DP96R Attenuates African Swine Fever Virus, and the Mutant Strain Confers Complete Protection against Homologous Challenges in Pigs
Source: J Virol. 2023 Apr 5;97(4):e00247-23. doi: 10.1128/jvi.00247-23 (PMC10134827; doi:10.1128/jvi.00247-23)
Supplement: Supplemental file 2 — Table S2. Download jvi.00247-23-s0001.xlsx, XLSX file, 0.03 MB [file jvi.00247-23-s0001.xlsx]

## Sheet: diff_sig_up_case.1_control.1
geneid	chr	start	end	length	strand	name	FTR24h.1	FTR24h.2	FTR24h.3	WT24h.1	WT24h.2	WT24h.3	FTR24h.1_FPKM	FTR24h.2_FPKM	FTR24h.3_FPKM	WT24h.1_FPKM	WT24h.2_FPKM	WT24h.3_FPKM	baseMean	log2FC	Pvalue	Padj	trend	Description	GO	Pathway	TF
ENSSSCG00000004680	1	126739606	126768708	3021	-	TERB2	1179.12	2946.19	2736.68	0	1.00906	1.88757	41.8939	37.9881	41.6624	0	0.0424451	0.077167	295.503	10.1562	2.81736e-32	1.29299e-30	UP	telomere repeat binding bouquet formation protein 2 [Source:NCBI gene;Acc:100516583]	[GO:0007129:synapsis][GO:0045141:meiotic telomere clustering][GO:0070197:meiotic attachment of telomere to nuclear envelope][GO:0000784:nuclear chromosome, telomeric region][GO:0005637:nuclear inner membrane]	-	-
ENSSSCG00000035644	7	21632016	21632426	411	-	histon H3.1	32.2687	40.1621	36.7355	1.1765	2.01811	1.88757	4.39075	3.80638	4.11068	0.18265	0.325103	0.295525	9.33773	4.23589	0.000724439	0.00337947	UP	histone H3.1 [Source:NCBI gene;Acc:110261664]	[GO:0003677:DNA binding][GO:0046982:protein heterodimerization activity][GO:0000786:nucleosome][GO:0005634:nucleus][GO:0005634:nucleus][GO:0005694:chromosome][GO:0031492:nucleosomal DNA binding][GO:0000786:nucleosome]	-	-
ENSSSCG00000036604	9	708819	708947	129	-	RF00334	31.3966	41.0419	44.671	2.35299	2.01811	3.77515	13.611	12.393	15.926	1.16386	1.03579	1.88311	9.88571	3.52005	0.00239013	0.0101024	UP		-	-	-
ENSSSCG00000003483	6	75946598	75966025	5199	+	PADI4	54.9441	192.37	155.068	4.70598	3.02717	6.60651	1.63877	1.4413	1.37174	0.160148	0.106894	0.226727	17.3209	3.51624	7.35227e-05	0.000407117	UP	peptidyl arginine deiminase 4 [Source:NCBI gene;Acc:100524749]	[GO:0005509:calcium ion binding][GO:0005737:cytoplasm][GO:0004668:protein-arginine deiminase activity][GO:0018101:protein citrullination][GO:0016020:membrane][GO:0016021:integral component of membrane][GO:0005509:calcium ion binding][GO:0005737:cytoplasm][GO:0004668:protein-arginine deiminase activity][GO:0018101:protein citrullination][GO:0005634:nucleus][GO:0005737:cytoplasm][GO:0004668:protein…	-	-
ENSSSCG00000014004	2	77945782	77957313	2120	+	PLPP2	28.7802	93.4139	66.8886	2.35299	4.03622	2.83136	1.27435	1.71638	1.45106	0.118874	0.211587	0.144253	9.5002	3.22014	0.00543255	0.0212068	UP	phospholipid phosphatase 2 [Source:NCBI gene;Acc:100233200]	[GO:0008195:phosphatidate phosphatase activity][GO:0016020:membrane][GO:0016021:integral component of membrane][GO:0016311:dephosphorylation][GO:0008195:phosphatidate phosphatase activity][GO:0016020:membrane][GO:0016021:integral component of membrane][GO:0016311:dephosphorylation]	[ssc00561:Glycerolipid metabolism][ssc00564:Glycerophospholipid metabolism][ssc00565:Ether lipid metabolism][ssc00600:Sphingolipid metabolism][ssc04666:Fc gamma R-mediated phagocytosis][ssc04975:Fat digestion and absorption]	-
ENSSSCG00000000680	5	63885714	63894340	12372	-	GPR162	54.0719	132.749	208.93	3.52949	5.04528	9.43787	0.82938	0.417955	0.776662	0.0617684	0.091619	0.166567	18.0211	3.14949	0.000283678	0.00141711	UP	G protein-coupled receptor 162 [Source:NCBI gene;Acc:100736664]	[GO:0016021:integral component of membrane][GO:0007186:G protein-coupled receptor signaling pathway][GO:0004930:G protein-coupled receptor activity][GO:0016020:membrane][GO:0016021:integral component of membrane][GO:0007186:G protein-coupled receptor signaling pathway][GO:0004930:G protein-coupled receptor activity][GO:0016020:membrane][GO:0016021:integral component of membrane][GO:0007186:G prot…	-	-
ENSSSCG00000031635	X	125281053	125282213	1161	+	-	61.049	98.6831	67.9027	8.23547	10.0906	4.71894	2.94066	3.31092	2.68983	0.452613	0.57544	0.261544	21.0235	2.99808	0.000148385	0.000779895	UP	coagulation factor VIII-associated 1 [Source:NCBI gene;Acc:100517628]	[GO:0005515:protein binding]	-	-
ENSSSCG00000031370	2	151430039	151433856	661	-	-	38.3736	80.417	95.7596	8.23547	3.02717	7.5503	3.24661	4.73897	6.66271	0.794984	0.303216	0.735013	14.2966	2.61987	0.00581162	0.0225722	UP	ribosomal protein S14 [Source:NCBI gene;Acc:110259542]	[GO:0003735:structural constituent of ribosome][GO:0006412:translation][GO:0005840:ribosome][GO:0006417:regulation of translation][GO:0045182:translation regulator activity][GO:0048027:mRNA 5'-UTR binding][GO:0000028:ribosomal small subunit assembly][GO:0000122:negative regulation of transcription by RNA polymerase II][GO:0030218:erythrocyte differentiation][GO:0005730:nucleolus][GO:0014069:posts…	-	-
ENSSSCG00000001434	7	24201651	24204978	1298	+	EGFL8	42.7343	57.6415	65.192	7.05898	6.05433	8.49408	1.8412	1.72981	2.30988	0.347007	0.308822	0.421089	16.0854	2.566	0.00311137	0.0128071	UP	EGF like domain multiple 8 [Source:NCBI gene;Acc:100144521]	[GO:0005509:calcium ion binding][GO:0005515:protein binding][GO:0005576:extracellular region][GO:0005102:signaling receptor binding][GO:0009986:cell surface][GO:0048856:anatomical structure development][GO:0005576:extracellular region]	-	-
ENSSSCG00000011212	13	12336370	12507805	9096	+	RARB	97.6783	224.96	102.988	18.8239	16.1449	16.0444	0.964436	0.963369	0.52072	0.21206	0.188725	0.182277	37.1729	2.52594	1.00578e-05	6.28789e-05	UP	retinoic acid receptor beta [Source:NCBI gene;Acc:396710]	[GO:0008270:zinc ion binding][GO:0003700:DNA-binding transcription factor activity][GO:0043565:sequence-specific DNA binding][GO:0006355:regulation of transcription, DNA-templated][GO:0005634:nucleus][GO:0003677:DNA binding][GO:0004879:nuclear receptor activity][GO:0003707:steroid hormone receptor activity][GO:0048384:retinoic acid receptor signaling pathway][GO:0045944:positive regulation of tra…	-	THR-like
ENSSSCG00000029990	AEMK02000617.1	10920	669	347	+	DEFB1	54.9441	75.2159	59.6969	9.41197	7.06339	13.213	8.85502	8.44341	7.91212	1.7307	1.34772	2.45022	21.1581	2.46771	0.00133821	0.0059515	UP	defensin beta 1 [Source:NCBI gene;Acc:404699]	[GO:0005576:extracellular region][GO:0006952:defense response][GO:0031731:CCR6 chemokine receptor binding][GO:0042802:identical protein binding][GO:0002227:innate immune response in mucosa][GO:0009617:response to bacterium][GO:0019731:antibacterial humoral response][GO:0019933:cAMP-mediated signaling][GO:0035584:calcium-mediated signaling using intracellular calcium source][GO:0042742:defense res…	-	-
ENSSSCG00000025967	18	19190441	19190638	198	-	SMKR1	139.54	177.178	158.285	30.5889	23.2083	22.6509	39.4125	34.8563	36.7659	9.85757	7.76059	7.36127	53.9971	2.46003	3.11365e-07	2.37866e-06	UP	small lysine rich protein 1 [Source:HGNC Symbol;Acc:HGNC:43561]	-	-	-
ENSSSCG00000011349	13	30931935	30987976	19038	+	NPG3	102.911	1524.67	895.739	16.4709	25.2264	16.0444	2.21524	3.11955	2.16387	0.40453	0.642885	0.397389	40.1632	2.41667	1.79344e-05	0.000108752	UP	peptide antibiotic PR39 [Source:NCBI gene;Acc:407610]	[GO:0005576:extracellular region][GO:0006952:defense response][GO:0005615:extracellular space][GO:0045087:innate immune response][GO:0050830:defense response to Gram-positive bacterium][GO:0042742:defense response to bacterium][GO:0001530:lipopolysaccharide binding][GO:0061844:antimicrobial humoral immune response mediated by antimicrobial peptide][GO:0050829:defense response to Gram-negative bac…	-	-
ENSSSCG00000003331	6	63524077	63530908	2403	-	TNFRSF4	39.2458	182.317	199.36	7.05898	9.0815	7.5503	2.58514	2.95536	3.81552	0.530524	0.708218	0.572254	15.7341	2.31075	0.00781122	0.0293886	UP	TNF receptor superfamily member 4 [Source:NCBI gene;Acc:100524628]	[GO:0005515:protein binding][GO:0016020:membrane][GO:0016021:integral component of membrane][GO:0005515:protein binding][GO:0005515:protein binding][GO:0016020:membrane][GO:0016021:integral component of membrane][GO:0009897:external side of plasma membrane][GO:0033209:tumor necrosis factor-mediated signaling pathway][GO:0006954:inflammatory response][GO:0005031:tumor necrosis factor-activated rec…	-	-
ENSSSCG00000018076	MT	8059	8129	71	-	-	94.1898	146.031	112.542	24.7064	28.2536	10.3817	74.1898	80.1168	72.9	22.2036	26.347	9.40894	39.3829	2.16605	0.000387874	0.00188956	UP		-	-	-
ENSSSCG00000039407	18	6363696	6370558	3872	+	-	374.143	1391.04	1253.94	87.0607	82.7426	81.1657	10.3736	13.994	14.894	2.75415	2.71607	2.5894	156.278	2.16243	1.01692e-14	1.6374e-13	UP		[GO:0005525:GTP binding][GO:0016020:membrane][GO:0016021:integral component of membrane][GO:0005525:GTP binding][GO:0016020:membrane][GO:0016021:integral component of membrane]	-	-
ENSSSCG00000032249	18	6058929	6080906	3196	+	GBX1	47.967	79.0376	34.7195	11.765	11.0996	9.43787	0.839334	0.963307	0.499616	0.234885	0.229942	0.19002	20.0674	2.15923	0.00489894	0.0193051	UP	gastrulation brain homeobox 1 [Source:NCBI gene;Acc:100625616]	[GO:0043565:sequence-specific DNA binding][GO:0006355:regulation of transcription, DNA-templated][GO:0003677:DNA binding][GO:0005634:nucleus][GO:0007628:adult walking behavior][GO:0019230:proprioception][GO:0021522:spinal cord motor neuron differentiation][GO:0048663:neuron fate commitment][GO:0097374:sensory neuron axon guidance]	-	Homeobox
ENSSSCG00000003191	6	54762192	54779753	1758	-	TSKS	48.8392	78.0691	58.5264	9.41197	12.1087	11.3254	1.55363	1.72981	1.5311	0.341612	0.456031	0.414542	20.4213	2.15317	0.00468039	0.0185564	UP	testis specific serine kinase substrate [Source:NCBI gene;Acc:100522079]	[GO:0019901:protein kinase binding][GO:0005814:centriole][GO:0019901:protein kinase binding][GO:0010923:negative regulation of phosphatase activity][GO:0005814:centriole]	-	-
ENSSSCG00000040811	3	17306124	17309555	2856	+	-	1188.71	2056.66	1993.09	254.123	248.228	301.068	23.2764	28.0506	32.0951	5.6775	5.75452	6.78327	498.032	2.14783	6.46254e-36	3.39234e-34	UP	apoptosis-associated speck-like protein containing a CARD [Source:NCBI gene;Acc:100522011]	[GO:0006508:proteolysis][GO:0042981:regulation of apoptotic process][GO:0045087:innate immune response][GO:0006954:inflammatory response][GO:0004197:cysteine-type endopeptidase activity][GO:0005737:cytoplasm][GO:0008630:intrinsic apoptotic signaling pathway in response to DNA damage][GO:0006915:apoptotic process][GO:0097153:cysteine-type endopeptidase activity involved in apoptotic process][GO:00…	-	-
ENSSSCG00000016459	18	6843135	6862568	5288	+	-	67.1539	54.1626	100.316	16.4709	17.1539	12.2692	0.710196	0.398975	0.872467	0.198746	0.214778	0.1493	28.262	2.13832	0.00105618	0.00479361	UP	EPH receptor A1 [Source:NCBI gene;Acc:100519989]	[GO:0016021:integral component of membrane][GO:0004672:protein kinase activity][GO:0005524:ATP binding][GO:0006468:protein phosphorylation][GO:0005515:protein binding][GO:0005887:integral component of plasma membrane][GO:0005003:ephrin receptor activity][GO:0007169:transmembrane receptor protein tyrosine kinase signaling pathway][GO:0004713:protein tyrosine kinase activity][GO:0000166:nucleotide …	[ssc04360:Axon guidance]	-
ENSSSCG00000002906	6	45087299	45089576	981	+	ETV2	56.6883	72.6367	76.418	9.41197	16.1449	13.213	3.23164	2.88419	3.58259	0.612185	1.08964	0.866694	23.8645	2.12586	0.00296372	0.0122528	UP	ETS variant 2 [Source:NCBI gene;Acc:100622447]	[GO:0003700:DNA-binding transcription factor activity][GO:0043565:sequence-specific DNA binding][GO:0006355:regulation of transcription, DNA-templated][GO:0003677:DNA binding][GO:0005634:nucleus][GO:0005634:nucleus][GO:0000981:DNA-binding transcription factor activity, RNA polymerase II-specific][GO:0030154:cell differentiation][GO:0006357:regulation of transcription by RNA polymerase II][GO:0000…	-	ETS
ENSSSCG00000021495	13	95658532	95673816	1386	-	C3orf33	48.8392	88.2752	66.7872	8.23547	16.1449	9.43787	1.97062	2.48092	2.21615	0.379137	0.771239	0.438171	20.6644	2.11015	0.00671828	0.0256385	UP	chromosome 13 C3orf33 homolog [Source:NCBI gene;Acc:100625570]	[GO:0005615:extracellular space][GO:0051090:regulation of DNA-binding transcription factor activity][GO:0070373:negative regulation of ERK1 and ERK2 cascade][GO:0005615:extracellular space]	-	-
ENSSSCG00000019138	12	34609375	34609461	87	-	ssc-mir-142	291.291	341.738	446.771	70.5898	53.48	78.3343	187.243	153.007	236.176	51.7718	40.6995	57.9383	123.424	2.10968	1.52708e-10	1.67777e-09	UP	ssc-mir-142 [Source:miRBase;Acc:MI0013134]	-	-	-
ENSSSCG00000003479	6	75606137	75615423	3711	-	MFAP2	57.5604	200.963	93.7865	12.9415	14.1268	14.1568	1.35366	2.10942	1.1623	0.34725	0.393322	0.383077	24.6964	2.06467	0.00275291	0.0114771	UP	microfibril associated protein 2 [Source:NCBI gene;Acc:100523794]	[GO:0001527:microfibril][GO:0048048:embryonic eye morphogenesis][GO:0048050:post-embryonic eye morphogenesis][GO:0001527:microfibril]	-	-
ENSSSCG00000005673	1	269454099	269455310	1212	-	IER5L	838.115	859.816	785.506	208.24	174.567	218.959	38.6722	27.6338	29.8069	10.9631	9.53621	11.625	359.97	2.06291	1.78708e-25	6.04034e-24	UP	immediate early response 5 like [Source:NCBI gene;Acc:102161937]	-	-	-
ENSSSCG00000034774	3	18268120	18278147	6453	-	TBX6	46.2228	165.444	32.5299	8.23547	10.0906	15.1006	0.400583	0.998681	0.231842	0.0814325	0.103531	0.150579	19.9124	2.04233	0.00924226	0.0343069	UP	T-box 6 [Source:NCBI gene;Acc:110260084]	[GO:0003700:DNA-binding transcription factor activity][GO:0006355:regulation of transcription, DNA-templated][GO:0005634:nucleus][GO:0003677:DNA binding][GO:0000980:RNA polymerase II distal enhancer sequence-specific DNA binding][GO:0001085:RNA polymerase II transcription factor binding][GO:0001102:RNA polymerase II activating transcription factor binding][GO:0000122:negative regulation of transc…	-	T-box
ENSSSCG00000027252	3	39164375	39166043	1611	+	HCFC1R1	484.903	1129.09	1144.99	116.473	97.8784	142.512	27.0636	27.3005	32.6872	7.41701	6.4675	9.15199	210.442	2.02503	1.25587e-14	2.00659e-13	UP	host cell factor C1 regulator 1 [Source:NCBI gene;Acc:100736616]	[GO:0005654:nucleoplasm]	-	-
ENSSSCG00000014812	9	6785303	6790463	4131	+	FOLR2	52.3277	226.879	173.404	9.41197	18.163	11.3254	1.95744	2.13933	1.93052	0.401708	0.804384	0.487469	22.807	2.00735	0.00667112	0.025496	UP	folate receptor 2 (fetal) [Source:NCBI gene;Acc:396853]	[GO:0005542:folic acid binding][GO:0061714:folic acid receptor activity][GO:1904447:folate import across plasma membrane][GO:0008144:drug binding][GO:0051870:methotrexate binding][GO:0008284:positive regulation of cell population proliferation][GO:0015884:folic acid transport][GO:0071231:cellular response to folic acid][GO:0009986:cell surface][GO:0031362:anchored component of external side of pl…	-	-
