# Supplementary material for: Deletion of DP148R, DP71L, and DP96R Attenuates African Swine Fever Virus, and the Mutant Strain Confers Complete Protection against Homologous Challenges in Pigs
Source: J Virol. 2023 Apr 5;97(4):e00247-23. doi: 10.1128/jvi.00247-23 (PMC10134827; doi:10.1128/jvi.00247-23)
Supplement: Supplemental file 1 — Table S1. Download jvi.00247-23-s0002.xlsx, XLSX file, 0.2 MB [file jvi.00247-23-s0002.xlsx]

## Sheet: diff_sig_down_case.1_control.1
geneid	chr	start	end	length	strand	name	FTR24h.1	FTR24h.2	FTR24h.3	WT24h.1	WT24h.2	WT24h.3	FTR24h.1_FPKM	FTR24h.2_FPKM	FTR24h.3_FPKM	WT24h.1_FPKM	WT24h.2_FPKM	WT24h.3_FPKM	baseMean	log2FC	Pvalue	Padj	trend	Description	GO	Pathway	TF
ENSSSCG00000009845	14	33657143	33816798	4401	-	SRRM4	0	4.6398	0	15.2945	22.1992	19.8195	0	0.0410663	0	0.221745	0.333967	0.289784	14.3283	-6.89887	0.0017749	0.00766883	DOWN	serine/arginine repetitive matrix 4 [Source:NCBI gene;Acc:100156965]	[GO:0005634:nucleus][GO:0003729:mRNA binding][GO:0006397:mRNA processing][GO:0003729:mRNA binding][GO:0000381:regulation of alternative mRNA splicing, via spliceosome][GO:0006397:mRNA processing][GO:0007399:nervous system development][GO:0007605:sensory perception of sound][GO:0030154:cell differentiation][GO:0042551:neuron maturation][GO:0043484:regulation of RNA splicing][GO:0043484:regulation …	-	-
ENSSSCG00000007066	17	19499566	19573326	1041	+	SLX4IP	0.872128	0.204888	0	77.6487	86.7788	102.873	0.046852	0.0076666	0	4.75943	5.51925	6.3589	67.0431	-6.67731	8.10554e-06	5.13532e-05	DOWN	SLX4 interacting protein [Source:NCBI gene;Acc:100518226]	-	-	-
ENSSSCG00000006052	4	33811284	33843294	2136	-	FZD6	0	0.536075	0	20.0004	18.163	10.3817	0	0.00977602	0	0.597461	0.562994	0.31275	12.1363	-6.65116	0.00303181	0.0125193	DOWN	frizzled class receptor 6 [Source:NCBI gene;Acc:100157360]	[GO:0016020:membrane][GO:0016021:integral component of membrane][GO:0004888:transmembrane signaling receptor activity][GO:0007166:cell surface receptor signaling pathway][GO:0005515:protein binding][GO:0016055:Wnt signaling pathway][GO:0042813:Wnt-activated receptor activity][GO:0005886:plasma membrane][GO:0007275:multicellular organism development][GO:0060070:canonical Wnt signaling pathway][GO:…	-	-
ENSSSCG00000011025	10	42145751	42214205	9606	+	ZEB1	0	0	0	12.9415	25.2264	9.43787	0	0	0	0.254393	0.514545	0.187093	11.9014	-6.62841	0.00338848	0.0138463	DOWN	zinc finger E-box binding homeobox 1 [Source:NCBI gene;Acc:100520325]	[GO:0003677:DNA binding][GO:0003676:nucleic acid binding][GO:0001227:DNA-binding transcription repressor activity, RNA polymerase II-specific][GO:0003682:chromatin binding][GO:0003700:DNA-binding transcription factor activity][GO:0008134:transcription factor binding][GO:0070888:E-box binding][GO:0000122:negative regulation of transcription by RNA polymerase II][GO:0007389:pattern specification pr…	-	zf-C2H2
ENSSSCG00000024762	2	143026234	143028644	2394	+	PCDHGB4	0	0	0	12.9415	14.1268	18.8757	0	0	0	0.344929	0.390693	0.507356	11.486	-6.58036	0.00339873	0.0138828	DOWN	protocadherin gamma-B4-like [Source:NCBI gene;Acc:106509590]	[GO:0016020:membrane][GO:0005509:calcium ion binding][GO:0007156:homophilic cell adhesion via plasma membrane adhesion molecules][GO:0007155:cell adhesion][GO:0005886:plasma membrane][GO:0016021:integral component of membrane][GO:0005887:integral component of plasma membrane][GO:0007155:cell adhesion]	-	-
ENSSSCG00000021711	6	28287414	28289211	912	+	C16orf86	0	0	0	8.23547	22.1992	12.2692	0	0	0	0.576189	1.61161	0.865675	10.676	-6.47608	0.0045377	0.0180561	DOWN	chromosome 6 C16orf86 homolog [Source:NCBI gene;Acc:100623087]	-	-	-
ENSSSCG00000022830	15	112763186	112896614	2168	-	KANSL1L	0	3.86005	0	14.118	13.1177	10.3817	0	0.069354	0	0.415512	0.400605	0.308134	9.40433	-6.28564	0.00598981	0.0231733	DOWN	KAT8 regulatory NSL complex subunit 1 like [Source:HGNC Symbol;Acc:HGNC:26310]	[GO:0000123:histone acetyltransferase complex][GO:0016020:membrane][GO:0016021:integral component of membrane]	-	-
ENSSSCG00000029458	X	59747966	59898716	9666	+	SLC16A2	0	3.38074	0	7.05898	14.1268	16.0444	0	0.0136239	0	0.080763	0.16771	0.185121	9.30753	-6.28081	0.00641071	0.0246321	DOWN	solute carrier family 16 member 2 [Source:NCBI gene;Acc:100513513]	[GO:0016021:integral component of membrane][GO:0055085:transmembrane transport][GO:0005887:integral component of plasma membrane][GO:0015349:thyroid hormone transmembrane transporter activity][GO:0070327:thyroid hormone transport][GO:0016020:membrane][GO:0016021:integral component of membrane][GO:0055085:transmembrane transport][GO:0005887:integral component of plasma membrane][GO:0015349:thyroid…	-	-
ENSSSCG00000028858	17	38646442	38651842	2202	-	FAM83C	0	0	4.50655	16.4709	12.1087	7.5503	0	0	0.0941233	0.477279	0.364079	0.220637	9.03248	-6.22314	0.00703009	0.0267156	DOWN	family with sequence similarity 83 member C [Source:NCBI gene;Acc:102163927]	[GO:0019901:protein kinase binding]	-	-
ENSSSCG00000009645	14	8455567	8473281	9950	+	ADAMDEC1	0	0	3.32216	14.118	9.0815	12.2692	0	0	0.0153556	0.157736	0.105284	0.138241	8.86717	-6.20105	0.00710049	0.0269634	DOWN	ADAM like decysin 1 [Source:NCBI gene;Acc:100517917]	[GO:0006508:proteolysis][GO:0004222:metalloendopeptidase activity][GO:0008237:metallopeptidase activity][GO:0006508:proteolysis][GO:0004222:metalloendopeptidase activity][GO:0008237:metallopeptidase activity]	-	-
ENSSSCG00000040578	12	5855568	5873465	8525	+	CASKIN2	0	0	3.62669	11.765	10.0906	12.2692	0	0	0.0195653	0.0880577	0.0783678	0.0926095	8.53119	-6.1478	0.00775947	0.0292203	DOWN	CASK interacting protein 2 [Source:NCBI gene;Acc:110255968]	[GO:0005515:protein binding]	-	-
ENSSSCG00000037416	7	40684989	40863857	7500	-	CLIC5	0	6.08472	15.285	7.05898	12.1087	12.2692	0	0.0316022	0.0937292	0.117357	0.208886	0.205705	7.85922	-6.03492	0.00986584	0.0364265	DOWN	chloride intracellular channel 5 [Source:NCBI gene;Acc:100154589]	[GO:0005515:protein binding][GO:0005254:chloride channel activity][GO:0006821:chloride transport][GO:0016020:membrane][GO:0005737:cytoplasm][GO:0006811:ion transport][GO:0034220:ion transmembrane transport][GO:0007605:sensory perception of sound][GO:0005244:voltage-gated ion channel activity][GO:0034765:regulation of ion transmembrane transport][GO:1902476:chloride transmembrane transport][GO:003…	-	-
ENSSSCG00000000804	5	76238923	76334021	5316	+	ANO6	17.4426	50.6687	33.4093	711.78	727.529	701.234	0.359285	0.371272	0.289036	16.7281	17.7418	16.6198	539.496	-5.3542	6.12628e-52	6.12246e-50	DOWN	anoctamin 6 [Source:NCBI gene;Acc:100155593]	[GO:0046983:protein dimerization activity][GO:0007596:blood coagulation][GO:0061588:calcium activated phospholipid scrambling][GO:1902476:chloride transmembrane transport][GO:0002407:dendritic cell chemotaxis][GO:0030501:positive regulation of bone mineralization][GO:0034767:positive regulation of ion transmembrane transport][GO:0016020:membrane][GO:0016021:integral component of membrane][GO:0046…	-	-
ENSSSCG00000008938	8	67416482	67431188	3900	+	ENAM	0.872128	5.62145	2.63325	28.2359	30.2717	26.426	0.0125059	0.0561464	0.0310526	0.461964	0.513912	0.436014	21.4514	-5.02032	0.00163666	0.00713083	DOWN	enamelin [Source:NCBI gene;Acc:397473]	[GO:0031012:extracellular matrix][GO:0030345:structural constituent of tooth enamel][GO:0030345:structural constituent of tooth enamel][GO:0022604:regulation of cell morphogenesis][GO:0036305:ameloblast differentiation][GO:0036305:ameloblast differentiation][GO:0042475:odontogenesis of dentin-containing tooth][GO:0070175:positive regulation of enamel mineralization][GO:0070175:positive regulation…	-	-
ENSSSCG00000021562	18	16807034	17001061	34126	+	PLXNA4	0.872128	12.4435	28.6761	23.5299	22.1992	22.6509	0.00727411	0.0142035	0.038646	0.22392	0.219208	0.21738	17.313	-4.70741	0.0038125	0.0153944	DOWN	plexin A4 [Source:NCBI gene;Acc:100620243]	[GO:0005515:protein binding][GO:0007165:signal transduction][GO:0017154:semaphorin receptor activity][GO:0071526:semaphorin-plexin signaling pathway][GO:0016020:membrane][GO:0016021:integral component of membrane][GO:0005515:protein binding][GO:0007165:signal transduction][GO:0017154:semaphorin receptor activity][GO:0071526:semaphorin-plexin signaling pathway][GO:0016020:membrane][GO:0016021:inte…	-	-
ENSSSCG00000008792	8	31231943	31284621	5175	+	N4BP2	3.48851	3.07541	2.53792	94.1197	85.7697	90.6036	0.0376989	0.0231489	0.0225547	1.16049	1.09734	1.12659	68.4954	-4.69127	9.24997e-09	8.46299e-08	DOWN	NEDD4 binding protein 2 [Source:NCBI gene;Acc:100512116]	[GO:0005515:protein binding][GO:0016310:phosphorylation][GO:0090305:nucleic acid phosphodiester bond hydrolysis][GO:0004519:endonuclease activity][GO:0005524:ATP binding][GO:0046404:ATP-dependent polydeoxyribonucleotide 5'-hydroxyl-kinase activity][GO:0005829:cytosol]	-	-
ENSSSCG00000031476	13	121430658	121486989	1848	-	KLHL6	3.48851	6.03039	10.8467	77.6487	93.8422	82.1095	0.105569	0.12711	0.26994	2.68104	3.36212	2.85906	64.2722	-4.59981	2.41747e-08	2.09209e-07	DOWN	kelch like family member 6 [Source:NCBI gene;Acc:100625137]	[GO:0005515:protein binding][GO:0050853:B cell receptor signaling pathway][GO:0002467:germinal center formation][GO:0009617:response to bacterium]	-	-
ENSSSCG00000015487	9	115451092	115463072	600	-	TNFSF18	0.872128	0.371888	0.281219	16.4709	23.2083	19.8195	0.0812882	0.0241434	0.0215558	1.75161	2.561	2.12557	15.0927	-4.50963	0.00645781	0.024781	DOWN	TNF superfamily member 18 [Source:NCBI gene;Acc:100516458]	[GO:0005515:protein binding][GO:0016020:membrane][GO:0016021:integral component of membrane][GO:0009986:cell surface][GO:0033209:tumor necrosis factor-mediated signaling pathway][GO:0032813:tumor necrosis factor receptor superfamily binding][GO:0042802:identical protein binding][GO:0002309:T cell proliferation involved in immune response][GO:0002687:positive regulation of leukocyte migration][GO:…	-	-
ENSSSCG00000040038	6	62894588	62905838	1898	+	ZNF8	4.36064	8.72178	27.5427	87.0607	99.8965	100.041	0.128485	0.178997	0.667392	2.92683	3.48475	3.39169	72.8398	-4.45692	2.2874e-09	2.24495e-08	DOWN	zinc finger protein 8 [Source:NCBI gene;Acc:100520139]	[GO:0006355:regulation of transcription, DNA-templated][GO:0003676:nucleic acid binding][GO:0005622:intracellular][GO:0046872:metal ion binding][GO:0000122:negative regulation of transcription by RNA polymerase II][GO:0030509:BMP signaling pathway][GO:0005634:nucleus]	-	zf-C2H2
ENSSSCG00000024480	10	63876966	64066546	3513	+	SFMBT2	3.48851	8.00055	2.73244	71.7663	89.806	64.1775	0.0555342	0.0887113	0.035772	1.30351	1.69256	1.17554	57.3096	-4.43082	1.37581e-07	1.0949e-06	DOWN	Scm like with four mbt domains 2 [Source:NCBI gene;Acc:100621009]	[GO:0043565:sequence-specific DNA binding][GO:0006355:regulation of transcription, DNA-templated][GO:0005634:nucleus][GO:0005515:protein binding][GO:0003714:transcription corepressor activity][GO:0042393:histone binding][GO:1903507:negative regulation of nucleic acid-templated transcription][GO:0010629:negative regulation of gene expression][GO:0016235:aggresome][GO:0016607:nuclear speck][GO:0043…	-	-
ENSSSCG00000031723	9	36376102	36403665	1846	+	RAB39A	0.872128	3.42693	0.751638	20.0004	22.1992	14.1568	0.0264209	0.0723121	0.0187261	0.69132	0.796202	0.493476	14.3071	-4.42657	0.00801358	0.0300737	DOWN	RAB39A, member RAS oncogene family [Source:NCBI gene;Acc:100525827]	[GO:0003924:GTPase activity][GO:0005525:GTP binding][GO:0032482:Rab protein signal transduction][GO:0090383:phagosome acidification][GO:0090385:phagosome-lysosome fusion][GO:0045335:phagocytic vesicle]	-	-
ENSSSCG00000011363	13	31426040	31517273	9182	-	PRKAR2A	67.1539	209.877	361.008	1411.8	1491.38	1381.7	1.15554	0.890361	1.80821	27.7178	30.3825	27.3567	1088.01	-4.41066	1.8695e-110	1.25359e-107	DOWN	protein kinase cAMP-dependent type II regulatory subunit alpha [Source:NCBI gene;Acc:397493]	[GO:0008603:cAMP-dependent protein kinase regulator activity][GO:0001932:regulation of protein phosphorylation][GO:0005952:cAMP-dependent protein kinase complex][GO:0000166:nucleotide binding][GO:0016301:kinase activity][GO:0016310:phosphorylation][GO:0005829:cytosol][GO:0030552:cAMP binding][GO:1904146:positive regulation of meiotic cell cycle process involved in oocyte maturation][GO:0005515:pr…	-	-
ENSSSCG00000028182	5	87241479	87280348	1536	+	CDK17	2.61638	2.56659	2.92068	48.2363	63.5705	44.358	0.0952596	0.0650883	0.0874507	2.0038	2.7402	1.85829	39.6953	-4.31457	1.05892e-05	6.60025e-05	DOWN	cyclin dependent kinase 17 [Source:NCBI gene;Acc:100622337]	[GO:0004672:protein kinase activity][GO:0005524:ATP binding][GO:0006468:protein phosphorylation][GO:0005634:nucleus][GO:0005737:cytoplasm][GO:0006468:protein phosphorylation][GO:0004674:protein serine/threonine kinase activity]	-	-
ENSSSCG00000008826	8	38397687	38697194	55373	-	FRYL	28.7802	311.648	488.846	488.246	617.542	520.97	0.169779	0.219232	0.406017	3.28626	4.31296	3.5362	413.885	-4.23675	9.71154e-43	6.91348e-41	DOWN	FRY like transcription coactivator [Source:NCBI gene;Acc:100520794]	[GO:0000902:cell morphogenesis][GO:0000902:cell morphogenesis][GO:0000902:cell morphogenesis][GO:0005938:cell cortex][GO:0000902:cell morphogenesis][GO:0031175:neuron projection development][GO:0000902:cell morphogenesis][GO:0000902:cell morphogenesis][GO:0000902:cell morphogenesis]	-	-
ENSSSCG00000010247	14	72040083	72061392	2355	+	DDX21	29.6524	43.0995	18.9519	507.07	605.433	544.565	0.704152	0.712884	0.37011	13.7388	17.0213	14.8796	421.68	-4.2203	8.24069e-45	6.368e-43	DOWN	DExD-box helicase 21 [Source:NCBI gene;Acc:100153111]	[GO:0005634:nucleus][GO:0003676:nucleic acid binding][GO:0005524:ATP binding][GO:0003723:RNA binding][GO:0004386:helicase activity][GO:0003725:double-stranded RNA binding][GO:0004004:ATP-dependent RNA helicase activity][GO:0019843:rRNA binding][GO:0030515:snoRNA binding][GO:0035198:miRNA binding][GO:0042802:identical protein binding][GO:0097322:7SK snRNA binding][GO:0002735:positive regulation of…	-	-
ENSSSCG00000032531	3	26653779	26753738	22817	+	SMG1	55.8162	285.403	186.347	925.903	1086.75	876.778	0.272903	0.487234	0.375608	5.16519	6.29068	4.93256	736.312	-4.10902	2.38357e-70	5.44475e-68	DOWN	SMG1 nonsense mediated mRNA decay associated PI3K related kinase [Source:NCBI gene;Acc:100625964]	[GO:0005515:protein binding][GO:0004674:protein serine/threonine kinase activity][GO:0016301:kinase activity][GO:0000184:nuclear-transcribed mRNA catabolic process, nonsense-mediated decay][GO:0016310:phosphorylation][GO:0000166:nucleotide binding][GO:0005524:ATP binding][GO:0016740:transferase activity][GO:0006468:protein phosphorylation][GO:0005515:protein binding][GO:0004674:protein serine/thr…	-	-
ENSSSCG00000009157	8	116415272	116545514	24504	-	TET2	37.5015	583.492	165.561	584.719	729.547	623.843	0.260203	0.927547	0.310736	4.62896	5.99288	4.9805	493.903	-4.10748	5.06952e-50	4.76833e-48	DOWN	tet methylcytosine dioxygenase 2 [Source:NCBI gene;Acc:100521465]	[GO:0070579:methylcytosine dioxygenase activity][GO:0006211:5-methylcytosine catabolic process][GO:0080111:DNA demethylation][GO:0045944:positive regulation of transcription by RNA polymerase II][GO:0005634:nucleus][GO:0051213:dioxygenase activity][GO:0005506:iron ion binding][GO:0070989:oxidative demethylation][GO:0008198:ferrous iron binding][GO:0008270:zinc ion binding][GO:0070579:methylcytosi…	-	Others
ENSSSCG00000028047	6	118453290	118753505	29111	+	DTNA	1.74426	58.0203	11.9099	31.7654	33.2988	24.5385	0.0155179	0.0776355	0.0188158	0.322442	0.350729	0.251192	22.8367	-4.09594	0.000769369	0.00357143	DOWN	dystrobrevin alpha [Source:NCBI gene;Acc:100627907]	[GO:0008270:zinc ion binding][GO:0005737:cytoplasm][GO:0046872:metal ion binding][GO:0008270:zinc ion binding][GO:0046872:metal ion binding][GO:0008270:zinc ion binding][GO:0005737:cytoplasm][GO:0046872:metal ion binding][GO:0032991:protein-containing complex][GO:0008270:zinc ion binding][GO:0046872:metal ion binding][GO:0008270:zinc ion binding][GO:0005737:cytoplasm][GO:0046872:metal ion binding…	-	-
ENSSSCG00000029196	5	16481138	16601045	9381	+	DIP2B	31.3966	73.0341	45.687	521.188	572.135	511.533	0.373739	0.303259	0.223982	7.07868	8.06311	7.00637	409.063	-4.09083	2.41535e-44	1.8324e-42	DOWN	disco interacting protein 2 homolog B [Source:NCBI gene;Acc:100626751]	[GO:0003824:catalytic activity][GO:0005634:nucleus][GO:0005737:cytoplasm][GO:0003824:catalytic activity]	-	-
ENSSSCG00000036841	X	59286611	59286736	126	-	RF01881	5.23277	7.81251	6.44762	78.8252	84.7607	90.6036	2.32252	2.41522	2.35342	39.9177	44.5391	46.2708	64.8556	-4.01862	1.45633e-08	1.29703e-07	DOWN		-	-	-
ENSSSCG00000011261	13	23735567	23786317	7868	+	WDR48	8.72128	60.354	20.4051	136.474	141.268	109.479	0.121659	0.298799	0.119273	2.17212	2.33305	1.75723	98.9855	-3.88591	5.55322e-12	7.08189e-11	DOWN	WD repeat domain 48 [Source:NCBI gene;Acc:100518629]	[GO:0005515:protein binding][GO:0043130:ubiquitin binding][GO:0000724:double-strand break repair via homologous recombination][GO:0006974:cellular response to DNA damage stimulus][GO:0007283:spermatogenesis][GO:0007338:single fertilization][GO:0008584:male gonad development][GO:0016579:protein deubiquitination][GO:0035264:multicellular organism growth][GO:0043588:skin development][GO:0048568:embr…	-	-
ENSSSCG00000028492	8	47606564	47608570	775	-	C4orf46	1.74426	5.58762	4.17572	31.7654	24.2173	18.8757	0.125866	0.280843	0.247799	2.61531	2.06891	1.56724	19.1507	-3.83328	0.0023067	0.00978957	DOWN	chromosome 8 C4orf46 homolog [Source:NCBI gene;Acc:100515617]	-	-	-
ENSSSCG00000015014	9	38133467	38207027	15444	+	ZC3H12C	80.2358	269.024	155.675	1031.79	1227.01	1151.42	0.688629	0.678529	0.463584	10.1037	12.4677	11.3706	872.614	-3.82552	1.16059e-82	3.60077e-80	DOWN	zinc finger CCCH-type containing 12C [Source:NCBI gene;Acc:100511889]	[GO:0046872:metal ion binding][GO:0046872:metal ion binding][GO:0046872:metal ion binding]	-	-
ENSSSCG00000004658	1	123101260	123359568	9560	+	FBN1	13.0819	8.94019	6.62346	165.886	197.775	189.701	0.0765265	0.0364272	0.0318638	1.10719	1.36972	1.27686	141.611	-3.81915	1.53848e-16	2.88372e-15	DOWN	fibrillin 1 [Source:NCBI gene;Acc:414836]	[GO:0005509:calcium ion binding][GO:0005178:integrin binding][GO:0005201:extracellular matrix structural constituent][GO:0008201:heparin binding][GO:0042802:identical protein binding][GO:0044877:protein-containing complex binding][GO:0001501:skeletal system development][GO:0007507:heart development][GO:0033627:cell adhesion mediated by integrin][GO:0035582:sequestering of BMP in extracellular mat…	-	-
ENSSSCG00000022322	3	45161122	45201186	2906	-	BCL2L11	4.36064	10.5897	14.7531	56.4718	69.6248	57.571	0.128553	0.141946	0.233484	1.89948	2.43004	1.95285	47.0071	-3.8122	1.67532e-06	1.16432e-05	DOWN	BCL2 like 11 [Source:NCBI gene;Acc:396632]	[GO:0016020:membrane][GO:0005739:mitochondrion][GO:0005739:mitochondrion][GO:0006915:apoptotic process][GO:0008017:microtubule binding][GO:0043065:positive regulation of apoptotic process][GO:0008017:microtubule binding][GO:0019901:protein kinase binding][GO:0046982:protein heterodimerization activity][GO:0001701:in utero embryonic development][GO:0001776:leukocyte homeostasis][GO:0001782:B cell …	-	-
ENSSSCG00000004646	1	121629033	121913168	11446	+	ATP8B4	121.226	488.925	364.293	1700.04	1747.68	1603.49	1.68266	1.6639	1.46375	26.9235	28.7199	25.6096	1293.11	-3.79558	6.14734e-124	6.38924e-121	DOWN	ATPase phospholipid transporting 8B4 (putative) [Source:NCBI gene;Acc:100154720]	[GO:0016021:integral component of membrane][GO:0000166:nucleotide binding][GO:0005524:ATP binding][GO:0000287:magnesium ion binding][GO:0015914:phospholipid transport][GO:0004012:phospholipid-translocating ATPase activity][GO:0016020:membrane][GO:0005886:plasma membrane][GO:0004012:phospholipid-translocating ATPase activity][GO:0045332:phospholipid translocation][GO:0005794:Golgi apparatus][GO:00…	-	-
ENSSSCG00000037583	13	117444978	117523305	7902	-	GNB4	107.272	402.816	182.485	1449.44	1528.72	1356.22	1.78437	1.98567	1.06209	27.509	30.1056	25.9577	1110.41	-3.75122	3.61635e-105	2.08814e-102	DOWN	G protein subunit beta 4 [Source:NCBI gene;Acc:100524280]	[GO:0005515:protein binding][GO:0007165:signal transduction][GO:0005515:protein binding][GO:0007165:signal transduction][GO:0044877:protein-containing complex binding][GO:0005515:protein binding][GO:0007165:signal transduction]	-	-
ENSSSCG00000001752	7	47361726	47384676	23488	+	CHRNA3	2.61638	29.9783	8.66756	41.1774	34.3079	30.2012	0.0216608	0.0497163	0.0169715	0.388959	0.336268	0.287694	27.0757	-3.74786	0.00028816	0.00143748	DOWN	cholinergic receptor nicotinic alpha 3 subunit [Source:NCBI gene;Acc:100151989]	[GO:0016021:integral component of membrane][GO:0004888:transmembrane signaling receptor activity][GO:0005216:ion channel activity][GO:0006811:ion transport][GO:0005230:extracellular ligand-gated ion channel activity][GO:0034220:ion transmembrane transport][GO:0045211:postsynaptic membrane][GO:0022848:acetylcholine-gated cation-selective channel activity][GO:0016020:membrane][GO:0005886:plasma mem…	-	-
ENSSSCG00000011754	13	110982830	110990247	6371	-	GHSR	5.23277	5.64118	27.2269	69.4133	73.6611	65.1213	0.0591067	0.0344906	0.196544	0.894583	0.985059	0.846375	53.3571	-3.72889	3.44283e-07	2.61095e-06	DOWN	growth hormone secretagogue receptor [Source:NCBI gene;Acc:397372]	[GO:0016021:integral component of membrane][GO:0007186:G protein-coupled receptor signaling pathway][GO:0004930:G protein-coupled receptor activity][GO:0001616:growth hormone secretagogue receptor activity][GO:0016020:membrane][GO:0004930:G protein-coupled receptor activity][GO:0007165:signal transduction][GO:0007186:G protein-coupled receptor signaling pathway][GO:0005886:plasma membrane][GO:000…	-	-
ENSSSCG00000008713	8	3945345	3992328	4116	-	KIAA0232	47.967	41.7096	15.1045	590.601	679.095	633.281	0.651727	0.394728	0.168773	9.15567	10.9238	9.90042	487.736	-3.72595	2.64144e-50	2.5072e-48	DOWN	KIAA0232 ortholog [Source:NCBI gene;Acc:100521462]	[GO:0003674:molecular_function][GO:0008150:biological_process][GO:0005575:cellular_component]	-	-
ENSSSCG00000017265	12	12311298	12343200	8206	-	AXIN2	1.74426	3.70237	14.9603	15.2945	29.2626	23.5947	0.023488	0.0175746	0.0838453	0.234987	0.466518	0.365582	17.474	-3.70781	0.00384209	0.0155018	DOWN	axin 2 [Source:NCBI gene;Acc:100739604]	[GO:0016055:Wnt signaling pathway][GO:0019899:enzyme binding][GO:0031625:ubiquitin protein ligase binding][GO:0070411:I-SMAD binding][GO:0001756:somitogenesis][GO:0001934:positive regulation of protein phosphorylation][GO:0001957:intramembranous ossification][GO:0003139:secondary heart field specification][GO:0003413:chondrocyte differentiation involved in endochondral bone morphogenesis][GO:0008…	-	-
ENSSSCG00000010911	10	23036146	23038758	2613	-	ZNF281	15.6983	12.9103	18.6651	162.356	231.074	214.24	0.335979	0.192457	0.328519	3.96462	5.85502	5.27586	155.842	-3.69231	6.1737e-17	1.205e-15	DOWN	zinc finger protein 281 [Source:NCBI gene;Acc:100523859]	[GO:0003676:nucleic acid binding][GO:0045944:positive regulation of transcription by RNA polymerase II][GO:0003700:DNA-binding transcription factor activity][GO:0005654:nucleoplasm][GO:0044212:transcription regulatory region DNA binding][GO:0000978:RNA polymerase II proximal promoter sequence-specific DNA binding][GO:0000980:RNA polymerase II distal enhancer sequence-specific DNA binding][GO:0001…	-	zf-C2H2
ENSSSCG00000011859	13	135296562	135358672	11975	+	HEG1	3.48851	14.5325	4.79979	43.5304	54.489	33.9763	0.0243499	0.0472718	0.0184339	0.346675	0.450283	0.272878	33.8711	-3.65565	6.42842e-05	0.000359214	DOWN	heart development protein with EGF like domains 1 [Source:NCBI gene;Acc:100152919]	[GO:0005509:calcium ion binding][GO:0007507:heart development][GO:0007043:cell-cell junction assembly][GO:0016020:membrane][GO:0016021:integral component of membrane][GO:0007507:heart development][GO:0001570:vasculogenesis][GO:0001701:in utero embryonic development][GO:0001885:endothelial cell development][GO:0001886:endothelial cell morphogenesis][GO:0001944:vasculature development][GO:0001945:l…	-	-
ENSSSCG00000038973	5	101490207	101608398	4980	+	PPP1R12A	29.6524	52.7253	55.7843	341.184	413.713	363.358	0.647765	0.412408	0.515173	8.50393	10.6998	9.13329	286.977	-3.65294	2.76492e-30	1.17295e-28	DOWN	protein phosphatase 1 regulatory subunit 12A [Source:HGNC Symbol;Acc:HGNC:7618]	[GO:0005515:protein binding][GO:0007165:signal transduction][GO:0019208:phosphatase regulator activity][GO:0005737:cytoplasm][GO:0004857:enzyme inhibitor activity][GO:0019901:protein kinase binding][GO:0071889:14-3-3 protein binding][GO:0000278:mitotic cell cycle][GO:0006470:protein dephosphorylation][GO:0007098:centrosome cycle][GO:0030155:regulation of cell adhesion][GO:0035507:regulation of my…	-	-
ENSSSCG00000011316	13	29033408	29055823	9764	+	CCR9	2.61638	23.5233	4.65851	23.5299	39.3532	34.9201	0.0238033	0.0938443	0.0219427	0.244247	0.423871	0.365549	25.1049	-3.64349	0.000559178	0.00265805	DOWN	C-C motif chemokine receptor 9 [Source:NCBI gene;Acc:414377]	[GO:0016021:integral component of membrane][GO:0007186:G protein-coupled receptor signaling pathway][GO:0004930:G protein-coupled receptor activity][GO:0006955:immune response][GO:0006935:chemotaxis][GO:0004950:chemokine receptor activity][GO:0016493:C-C chemokine receptor activity][GO:0006955:immune response][GO:0016020:membrane][GO:0009897:external side of plasma membrane][GO:0007165:signal tra…	-	-
ENSSSCG00000009468	11	48946452	49031093	972	-	KCTD12	285.186	326.537	306.811	3550.67	3475.19	3657.17	16.4082	13.0859	14.5169	233.085	236.717	242.11	2742.05	-3.64244	2.5124e-233	8.7042e-230	DOWN	potassium channel tetramerization domain containing 12 [Source:HGNC Symbol;Acc:HGNC:14678]	[GO:0005515:protein binding][GO:0051260:protein homooligomerization][GO:0042802:identical protein binding]	-	-
ENSSSCG00000004607	1	116293344	116320256	2462	+	PYGO1	6.97702	8.48385	22.6954	88.2372	93.8422	78.3343	0.158482	0.134228	0.423955	2.28684	2.52364	2.04737	66.8477	-3.63629	1.55172e-08	1.37903e-07	DOWN	pygopus family PHD finger 1 [Source:NCBI gene;Acc:100156479]	[GO:0046872:metal ion binding][GO:0001822:kidney development][GO:0007289:spermatid nucleus differentiation][GO:0035064:methylated histone binding][GO:0001822:kidney development][GO:0002244:hematopoietic progenitor cell differentiation][GO:0007286:spermatid development][GO:0007289:spermatid nucleus differentiation][GO:0009791:post-embryonic development][GO:0034504:protein localization to nucleus][…	-	-
ENSSSCG00000007881	3	29269989	29306109	2706	-	ERCC4	10.4655	20.4788	51.235	120.003	142.277	123.636	0.216288	0.294791	0.870781	2.82966	3.48116	2.94002	99.0953	-3.62032	7.04811e-12	8.91716e-11	DOWN	ERCC excision repair 4, endonuclease catalytic subunit [Source:NCBI gene;Acc:100516427]	[GO:0003677:DNA binding][GO:0006281:DNA repair][GO:0004518:nuclease activity][GO:0003697:single-stranded DNA binding][GO:0004520:endodeoxyribonuclease activity][GO:0003697:single-stranded DNA binding][GO:0000724:double-strand break repair via homologous recombination][GO:0006296:nucleotide-excision repair, DNA incision, 5'-to lesion][GO:0003684:damaged DNA binding][GO:0000712:resolution of meioti…	[ssc03420:Nucleotide excision repair][ssc03460:Fanconi anemia pathway]	-
ENSSSCG00000017748	12	43490814	43753770	8520	-	NF1	46.2228	200.585	67.619	551.777	617.542	530.408	0.3034	0.917058	0.365006	4.13233	4.79893	4.00593	436.487	-3.6156	2.10459e-44	1.60839e-42	DOWN	neurofibromin 1 [Source:NCBI gene;Acc:100526136]	[GO:0007165:signal transduction][GO:0043087:regulation of GTPase activity][GO:0098793:presynapse][GO:0005096:GTPase activator activity][GO:0008429:phosphatidylethanolamine binding][GO:0031210:phosphatidylcholine binding][GO:0000165:MAPK cascade][GO:0001649:osteoblast differentiation][GO:0001656:metanephros development][GO:0001666:response to hypoxia][GO:0001889:liver development][GO:0001937:negat…	-	-
ENSSSCG00000010475	14	104563195	104567722	4544	+	CYP26A1	1.74426	2.72133	7.9093	14.118	30.2717	18.8757	0.040763	0.0233282	0.0800516	0.376444	0.83755	0.507568	16.2524	-3.59965	0.00587386	0.0227841	DOWN	cytochrome P450, family 26, subfamily A, polypeptide 1 [Source:NCBI gene;Acc:100124374]	[GO:0055114:oxidation-reduction process][GO:0020037:heme binding][GO:0005506:iron ion binding][GO:0016705:oxidoreductase activity, acting on paired donors, with incorporation or reduction of molecular oxygen][GO:0004497:monooxygenase activity][GO:0016491:oxidoreductase activity][GO:0046872:metal ion binding][GO:0055114:oxidation-reduction process][GO:0016125:sterol metabolic process][GO:0001972:r…	-	-
ENSSSCG00000004144	1	25319883	25330784	1401	-	HECA	34.013	42.5038	48.3588	396.479	452.057	375.627	1.3577	1.18176	1.58748	18.0573	21.3635	17.2525	314.544	-3.58456	1.48523e-32	6.92228e-31	DOWN	hdc homolog, cell cycle regulator [Source:NCBI gene;Acc:100512023]	[GO:0045930:negative regulation of mitotic cell cycle][GO:0005634:nucleus][GO:0005737:cytoplasm]	-	-
ENSSSCG00000014331	2	140346223	140417203	9822	+	KDM3B	8.72128	7.96843	11.1474	89.4137	113.014	110.423	0.0935961	0.0316017	0.0521968	1.09485	1.43592	1.36355	80.3931	-3.58212	7.96271e-10	8.22668e-09	DOWN	lysine demethylase 3B [Source:NCBI gene;Acc:100515884]	[GO:0005634:nucleus][GO:0000976:transcription regulatory region sequence-specific DNA binding][GO:0031490:chromatin DNA binding][GO:0032454:histone demethylase activity (H3-K9 specific)][GO:0033169:histone H3-K9 demethylation][GO:0000785:chromatin][GO:0005654:nucleoplasm]	-	-
ENSSSCG00000017298	12	15454242	15813847	26425	-	TANC2	36.6294	229.322	378.951	403.538	484.347	415.266	0.301688	0.33804	0.659535	3.79215	4.72285	3.93541	334.945	-3.56855	2.98842e-34	1.47554e-32	DOWN	tetratricopeptide repeat, ankyrin repeat and coiled-coil containing 2 [Source:NCBI gene;Acc:100515233]	[GO:0005515:protein binding][GO:0001701:in utero embryonic development][GO:0005515:protein binding][GO:0005515:protein binding][GO:0005515:protein binding]	-	-
ENSSSCG00000037617	5	22308614	22316293	6303	-	ZBTB39	6.1049	12.2166	4.30983	58.8248	76.6882	79.2781	0.0541663	0.0754986	0.0314473	0.595504	0.805561	0.809354	55.224	-3.55492	3.66752e-07	2.77426e-06	DOWN	zinc finger and BTB domain containing 39 [Source:NCBI gene;Acc:102157615]	[GO:0003676:nucleic acid binding]	-	zf-C2H2
ENSSSCG00000036011	7	59386241	59393207	2543	-	ISLR2	5.23277	12.6365	21.4604	55.2953	61.5524	67.0089	0.115076	0.193561	0.388116	1.38744	1.60257	1.69558	47.2723	-3.55184	2.12109e-06	1.45228e-05	DOWN	immunoglobulin superfamily containing leucine rich repeat 2 [Source:NCBI gene;Acc:100157309]	[GO:0005515:protein binding][GO:0016020:membrane][GO:0016021:integral component of membrane]	-	-
ENSSSCG00000010313	14	76700124	76811869	18525	+	VCL	23.5475	241.098	171.688	264.712	283.545	273.698	0.154399	0.506959	0.426238	1.98037	2.2011	2.06494	211.376	-3.54092	2.34976e-23	7.04827e-22	DOWN	vinculin [Source:NCBI gene;Acc:396974]	[GO:0007155:cell adhesion][GO:0005198:structural molecule activity][GO:0003779:actin binding][GO:0051015:actin filament binding][GO:0015629:actin cytoskeleton][GO:0007155:cell adhesion][GO:0005198:structural molecule activity][GO:0003779:actin binding][GO:0051015:actin filament binding][GO:0015629:actin cytoskeleton][GO:0016020:membrane][GO:0005737:cytoplasm][GO:0007155:cell adhesion][GO:0005886:…	-	-
ENSSSCG00000016968	16	47801293	47907221	21605	+	BDP1	23.5475	477.871	60.4721	251.77	312.807	256.71	0.162356	0.861577	0.128727	1.98062	2.5534	2.03658	211.209	-3.53998	2.30871e-22	6.56513e-21	DOWN	B double prime 1, subunit of RNA polymerase III transcription initiation factor IIIB [Source:NCBI gene;Acc:100517687]	[GO:0003677:DNA binding][GO:0001156:TFIIIC-class transcription factor complex binding][GO:0070898:RNA polymerase III preinitiation complex assembly][GO:0000126:transcription factor TFIIIB complex][GO:0003677:DNA binding][GO:0003677:DNA binding]	-	-
ENSSSCG00000029189	9	3113451	3134365	9831	+	DCHS1	2.61638	4.18323	10.0249	30.5889	32.2898	27.3698	0.0148834	0.0165749	0.0468977	0.198535	0.217463	0.179146	23.2162	-3.52251	0.000876867	0.00403397	DOWN	dachsous cadherin-related 1 [Source:NCBI gene;Acc:100623166]	[GO:0016020:membrane][GO:0005509:calcium ion binding][GO:0007156:homophilic cell adhesion via plasma membrane adhesion molecules][GO:0007155:cell adhesion][GO:0005886:plasma membrane][GO:0016021:integral component of membrane][GO:0001658:branching involved in ureteric bud morphogenesis][GO:0001822:kidney development][GO:0003007:heart morphogenesis][GO:0003183:mitral valve morphogenesis][GO:000319…	-	-
ENSSSCG00000014281	2	134972599	134976098	1820	+	IL13	3.48851	25.3993	16.4861	20.0004	52.4709	47.1894	0.107193	0.543611	0.416599	0.701196	1.90882	1.66842	30.7873	-3.52188	0.000276254	0.0013824	DOWN	interleukin 13 [Source:NCBI gene;Acc:396721]	[GO:0005576:extracellular region][GO:0006955:immune response][GO:0005126:cytokine receptor binding][GO:0007165:signal transduction][GO:0005125:cytokine activity][GO:0005615:extracellular space][GO:1903660:negative regulation of complement-dependent cytotoxicity][GO:2000352:negative regulation of endothelial cell apoptotic process][GO:0002639:positive regulation of immunoglobulin production][GO:00…	-	-
ENSSSCG00000000175	5	14836798	14850728	3441	-	ADCY6	3.48851	2.30349	5.44019	34.1184	48.4347	35.8639	0.0566962	0.0260759	0.072711	0.632667	0.931942	0.670665	30.4764	-3.50154	0.000160643	0.00083965	DOWN	adenylate cyclase 6 [Source:NCBI gene;Acc:100522613]	[GO:0005886:plasma membrane][GO:0035556:intracellular signal transduction][GO:0016849:phosphorus-oxygen lyase activity][GO:0009190:cyclic nucleotide biosynthetic process][GO:0004016:adenylate cyclase activity][GO:0006171:cAMP biosynthetic process][GO:0000166:nucleotide binding][GO:0005524:ATP binding][GO:0016020:membrane][GO:0016021:integral component of membrane][GO:0046872:metal ion binding][GO…	[ssc00230:Purine metabolism][ssc04062:Chemokine signaling pathway][ssc04114:Oocyte meiosis][ssc04270:Vascular smooth muscle contraction][ssc04540:Gap junction][ssc04713:Circadian entrainment][ssc04723:Retrograde endocannabinoid signaling][ssc04724:Glutamatergic synapse][ssc04725:Cholinergic synapse][ssc04727:GABAergic synapse][ssc04742:Taste transduction][ssc04911:Insulin secretion][ssc04912:GnRH…	-
ENSSSCG00000017673	12	36435812	36494591	7155	+	INTS2	8.72128	26.7443	46.5028	97.6492	100.906	94.3787	0.13582	0.145599	0.29891	1.7351	1.86045	1.69119	75.4137	-3.48473	2.46738e-09	2.40909e-08	DOWN	integrator complex subunit 2 [Source:NCBI gene;Acc:100525182]	[GO:0016180:snRNA processing][GO:0032039:integrator complex][GO:0032039:integrator complex][GO:0034472:snRNA 3'-end processing][GO:0005634:nucleus][GO:0005737:cytoplasm][GO:0016180:snRNA processing][GO:0032039:integrator complex]	-	-
ENSSSCG00000022312	6	42820565	42891346	3270	-	RHPN2	25.2917	27.7842	16.7445	277.653	295.653	267.092	0.432543	0.33097	0.235502	5.41784	5.98621	5.25588	216.422	-3.46923	1.79296e-23	5.42507e-22	DOWN	rhophilin Rho GTPase binding protein 2 [Source:NCBI gene;Acc:100620673]	[GO:0005515:protein binding]	-	-
ENSSSCG00000015896	15	68826713	68904586	8034	-	FAP	1.74426	3.67321	31.2113	15.2945	21.1902	20.7633	0.0121416	0.0178095	0.178669	0.121471	0.17463	0.166302	14.748	-3.45497	0.0083751	0.0313569	DOWN	fibroblast activation protein alpha [Source:NCBI gene;Acc:100736572]	[GO:0004252:serine-type endopeptidase activity][GO:0006508:proteolysis][GO:0008236:serine-type peptidase activity][GO:0008233:peptidase activity][GO:0002020:protease binding][GO:0004175:endopeptidase activity][GO:0005178:integrin binding][GO:0008239:dipeptidyl-peptidase activity][GO:0042803:protein homodimerization activity][GO:0010710:regulation of collagen catabolic process][GO:0010716:negative…	-	-
ENSSSCG00000004473	1	87117224	87242674	5466	+	PHIP	27.9081	44.2318	77.3524	270.594	349.133	297.293	0.285535	0.315212	0.65084	3.15878	4.22901	3.49983	236.232	-3.45451	3.97258e-24	1.2362e-22	DOWN	pleckstrin homology domain interacting protein [Source:NCBI gene;Acc:100155644]	[GO:0005515:protein binding][GO:0008286:insulin receptor signaling pathway][GO:0005158:insulin receptor binding][GO:0005634:nucleus][GO:0006357:regulation of transcription by RNA polymerase II][GO:0007010:cytoskeleton organization][GO:0008360:regulation of cell shape][GO:0070577:lysine-acetylated histone binding][GO:0007010:cytoskeleton organization][GO:0022604:regulation of cell morphogenesis][G…	-	-
ENSSSCG00000037101	4	127071068	127081071	2358	-	LRRC8B	7.84915	6.48763	30.5771	71.7663	90.815	94.3787	0.186156	0.107172	0.59638	1.94199	2.54995	2.57551	66.2023	-3.45071	3.45452e-08	2.94058e-07	DOWN	leucine rich repeat containing 8 VRAC subunit B [Source:NCBI gene;Acc:100155627]	[GO:0005515:protein binding][GO:0016020:membrane][GO:0016021:integral component of membrane][GO:0015698:inorganic anion transport][GO:0005225:volume-sensitive anion channel activity][GO:0098656:anion transmembrane transport][GO:0005737:cytoplasm][GO:0005886:plasma membrane][GO:0005887:integral component of plasma membrane][GO:0034702:ion channel complex]	-	-
ENSSSCG00000036472	14	50365057	50368634	1743	+	HIC2	5.23277	8.50944	22.0271	52.9423	62.5615	55.6834	0.167893	0.19017	0.581207	1.9381	2.37644	2.05571	44.105	-3.44779	5.47214e-06	3.5436e-05	DOWN	HIC ZBTB transcriptional repressor 2 [Source:NCBI gene;Acc:100151900]	[GO:0003676:nucleic acid binding][GO:0005515:protein binding][GO:0008022:protein C-terminus binding][GO:0005634:nucleus]	-	ZBTB
ENSSSCG00000016061	15	95874398	96066990	23834	+	MYO1B	3.48851	54.4181	22.7873	30.5889	39.3532	43.4142	0.0360081	0.0889374	0.0439709	0.360243	0.480903	0.515615	29.2112	-3.4407	0.000228942	0.00116244	DOWN	myosin IB [Source:NCBI gene;Acc:100517198]	[GO:0005524:ATP binding][GO:0005515:protein binding][GO:0003774:motor activity][GO:0016459:myosin complex][GO:0000166:nucleotide binding][GO:0003779:actin binding][GO:0000146:microfilament motor activity][GO:0051015:actin filament binding][GO:0006892:post-Golgi vesicle-mediated transport][GO:0007015:actin filament organization][GO:0005769:early endosome][GO:0005884:actin filament][GO:0005886:plas…	-	-
ENSSSCG00000027725	5	69271053	69448130	18687	+	CACNA1C	7.84915	21.7491	4.65413	89.4137	87.7879	78.3343	0.0685334	0.0453357	0.0114543	0.890751	0.90747	0.786983	65.8463	-3.4387	3.01998e-08	2.58445e-07	DOWN	calcium voltage-gated channel subunit alpha1 C [Source:NCBI gene;Acc:100518733]	[GO:0016020:membrane][GO:0005216:ion channel activity][GO:0006811:ion transport][GO:0055085:transmembrane transport][GO:0005245:voltage-gated calcium channel activity][GO:0070588:calcium ion transmembrane transport][GO:0005891:voltage-gated calcium channel complex][GO:0016021:integral component of membrane][GO:0005244:voltage-gated ion channel activity][GO:0034765:regulation of ion transmembrane …	-	-
ENSSSCG00000038422	1	180933694	180947417	1076	+	TMX1	48.8392	182.77	85.8026	494.128	566.08	511.533	2.53837	6.61654	3.6674	29.3021	34.8324	30.591	405.145	-3.42382	1.52121e-40	9.97517e-39	DOWN	thioredoxin related transmembrane protein 1 [Source:NCBI gene;Acc:100152543]	[GO:0045454:cell redox homeostasis][GO:0016020:membrane][GO:0016021:integral component of membrane][GO:0055114:oxidation-reduction process][GO:0015036:disulfide oxidoreductase activity][GO:0034976:response to endoplasmic reticulum stress][GO:0005789:endoplasmic reticulum membrane]	-	-
ENSSSCG00000015485	9	114917314	115006352	3732	+	SUCO	22.6753	22.7207	33.9431	232.946	260.336	235.003	0.33979	0.237147	0.418292	3.98277	4.6186	4.05195	187.74	-3.42073	2.07819e-20	5.09426e-19	DOWN	SUN domain containing ossification factor [Source:NCBI gene;Acc:100622624]	[GO:0005737:cytoplasm][GO:0016020:membrane][GO:0034975:protein folding in endoplasmic reticulum][GO:0032967:positive regulation of collagen biosynthetic process][GO:0045669:positive regulation of osteoblast differentiation][GO:0046850:regulation of bone remodeling][GO:0046850:regulation of bone remodeling][GO:0005791:rough endoplasmic reticulum][GO:0016020:membrane]	-	-
ENSSSCG00000005423	1	246147515	246257380	6789	-	ABCA1	144.773	192.878	709.289	1482.39	1605.41	1414.74	1.19256	1.10666	4.80494	13.9324	15.6566	13.4092	1161.83	-3.37379	1.73086e-100	8.36732e-98	DOWN	ATP binding cassette subfamily A member 1 [Source:NCBI gene;Acc:100152112]	[GO:0016021:integral component of membrane][GO:0005524:ATP binding][GO:0055085:transmembrane transport][GO:0016887:ATPase activity][GO:0042626:ATPase activity, coupled to transmembrane movement of substances][GO:0000166:nucleotide binding][GO:0016020:membrane][GO:0098656:anion transmembrane transport][GO:0099131:ATP hydrolysis coupled ion transmembrane transport][GO:0042626:ATPase activity, coupl…	-	-
ENSSSCG00000010455	14	101273661	101368158	16632	-	SLC16A12	16.5704	329.465	208.96	171.768	180.621	160.444	0.178209	0.771618	0.577814	2.10771	2.29976	1.98542	132.351	-3.36642	8.02148e-15	1.30471e-13	DOWN	solute carrier family 16 member 12 [Source:NCBI gene;Acc:100157079]	[GO:0016021:integral component of membrane][GO:0055085:transmembrane transport][GO:0016020:membrane][GO:0005887:integral component of plasma membrane][GO:0008028:monocarboxylic acid transmembrane transporter activity][GO:0015718:monocarboxylic acid transport][GO:0005308:creatine transmembrane transporter activity][GO:0015881:creatine transmembrane transport][GO:0005886:plasma membrane][GO:0005887…	-	-
ENSSSCG00000010548	14	111312022	111351669	5905	-	CHUK	17.4426	38.2055	125.514	163.533	213.92	155.725	0.165192	0.252025	0.977561	1.76708	2.39855	1.69696	137.655	-3.34934	1.83217e-14	2.88525e-13	DOWN	component of inhibitor of nuclear factor kappa B kinase complex [Source:NCBI gene;Acc:100135662]	[GO:0004672:protein kinase activity][GO:0005524:ATP binding][GO:0006468:protein phosphorylation][GO:0042803:protein homodimerization activity][GO:0046982:protein heterodimerization activity][GO:0097110:scaffold protein binding][GO:0007249:I-kappaB kinase/NF-kappaB signaling][GO:0032088:negative regulation of NF-kappaB transcription factor activity][GO:0034614:cellular response to reactive oxygen …	[ssc04010:MAPK signaling pathway][ssc04062:Chemokine signaling pathway][ssc04064:NF-kappa B signaling pathway][ssc04151:PI3K-Akt signaling pathway][ssc04210:Apoptosis][ssc04380:Osteoclast differentiation][ssc04620:Toll-like receptor signaling pathway][ssc04621:NOD-like receptor signaling pathway][ssc04622:RIG-I-like receptor signaling pathway][ssc04623:Cytosolic DNA-sensing pathway][ssc04660:T ce…	-
ENSSSCG00000040355	7	55143115	55203412	27482	+	TICRR	6.1049	30.688	98.2801	69.4133	46.4166	70.784	0.0313221	0.0434968	0.16447	0.406338	0.281944	0.41787	48.1797	-3.34818	3.95623e-06	2.62155e-05	DOWN	TOPBP1 interacting checkpoint and replication regulator [Source:NCBI gene;Acc:100154672]	[GO:0005634:nucleus][GO:0006260:DNA replication][GO:0010212:response to ionizing radiation][GO:0033314:mitotic DNA replication checkpoint][GO:0003682:chromatin binding][GO:0030174:regulation of DNA-dependent DNA replication initiation][GO:0005654:nucleoplasm][GO:0005634:nucleus][GO:0006260:DNA replication][GO:0010212:response to ionizing radiation][GO:0033314:mitotic DNA replication checkpoint][G…	-	-
ENSSSCG00000020663	18	4993204	5277722	120653	+	KMT2C	199.717	1748.7	4702.16	1923.57	2223.96	1947.03	0.702364	0.564566	1.79238	7.71841	9.2596	7.87869	1573.57	-3.34685	1.23433e-120	1.06908e-117	DOWN	lysine methyltransferase 2C [Source:NCBI gene;Acc:100514805]	[GO:0006355:regulation of transcription, DNA-templated][GO:0005634:nucleus][GO:0005515:protein binding][GO:0044666:MLL3/4 complex][GO:0042800:histone methyltransferase activity (H3-K4 specific)][GO:0046872:metal ion binding][GO:0018024:histone-lysine N-methyltransferase activity][GO:0034968:histone lysine methylation][GO:0051568:histone H3-K4 methylation][GO:0035097:histone methyltransferase comp…	[ssc00310:Lysine degradation]	HMG
ENSSSCG00000010239	14	71500830	71544880	1785	-	RUFY2	4.36064	21.8786	34.9012	51.7658	43.3894	34.9201	0.136619	0.47744	0.899234	1.85044	1.60939	1.25884	33.609	-3.30986	0.000103997	0.000560919	DOWN	RUN and FYVE domain containing 2 [Source:NCBI gene;Acc:100154292]	[GO:0046872:metal ion binding][GO:0005737:cytoplasm][GO:0017124:SH3 domain binding][GO:0005737:cytoplasm]	-	-
ENSSSCG00000001869	7	57223818	57503648	18799	-	PEAK1	44.4785	404.025	433.182	400.009	469.211	448.299	0.355498	0.837165	1.05976	3.64778	4.4399	4.12276	340.499	-3.30486	1.38794e-33	6.75671e-32	DOWN	pseudopodium enriched atypical kinase 1 [Source:NCBI gene;Acc:100152646]	[GO:0004672:protein kinase activity][GO:0005524:ATP binding][GO:0006468:protein phosphorylation][GO:0018108:peptidyl-tyrosine phosphorylation][GO:0005925:focal adhesion][GO:0006468:protein phosphorylation][GO:0015629:actin cytoskeleton][GO:0004672:protein kinase activity][GO:0004672:protein kinase activity][GO:0005524:ATP binding][GO:0006468:protein phosphorylation][GO:0018108:peptidyl-tyrosine p…	-	-
ENSSSCG00000012474	X	78602537	79519058	7369	+	DIAPH2	75.003	217.036	96.17	694.133	821.371	696.515	0.569205	1.14726	0.600207	6.01042	7.37986	6.08211	571.756	-3.29772	2.34154e-51	2.28514e-49	DOWN	diaphanous related formin 2 [Source:NCBI gene;Acc:100155257]	[GO:0003779:actin binding][GO:0007015:actin filament organization][GO:0030036:actin cytoskeleton organization][GO:0016043:cellular component organization][GO:0017048:Rho GTPase binding][GO:0007292:female gamete generation][GO:0005730:nucleolus][GO:0005783:endoplasmic reticulum][GO:0043231:intracellular membrane-bounded organelle]	-	-
ENSSSCG00000006237	4	74295922	74338428	3489	-	SDCBP	284.314	613.161	430.174	2744.77	2889.94	2695.46	6.43203	6.84559	5.67039	70.8481	77.4028	70.1643	2153.62	-3.28782	1.69928e-172	3.92477e-169	DOWN	syndecan binding protein [Source:NCBI gene;Acc:100151838]	[GO:0005515:protein binding][GO:0007268:chemical synaptic transmission][GO:0035556:intracellular signal transduction][GO:0030036:actin cytoskeleton organization][GO:0016020:membrane][GO:0016021:integral component of membrane][GO:0005886:plasma membrane][GO:0005737:cytoplasm][GO:0010862:positive regulation of pathway-restricted SMAD protein phosphorylation][GO:0045545:syndecan binding][GO:0030511:…	-	-
ENSSSCG00000029815	5	28300950	28605119	15168	+	SRGAP1	9.59341	28.2681	17.8074	90.5902	108.978	78.3343	0.0596976	0.072595	0.0539936	0.643188	0.802863	0.56088	71.874	-3.27088	2.09003e-08	1.82766e-07	DOWN	SLIT-ROBO Rho GTPase activating protein 1 [Source:NCBI gene;Acc:100623414]	[GO:0005515:protein binding][GO:0007165:signal transduction][GO:0005096:GTPase activator activity][GO:0043547:positive regulation of GTPase activity][GO:0005515:protein binding][GO:0007165:signal transduction][GO:0005096:GTPase activator activity][GO:0043547:positive regulation of GTPase activity][GO:0005737:cytoplasm][GO:0030336:negative regulation of cell migration][GO:0048365:Rac GTPase bindin…	-	-
ENSSSCG00000000784	5	71800337	71944105	7578	+	LRRK2	80.2358	140.229	76.6736	714.133	883.933	703.121	0.592123	0.720811	0.46533	6.01306	7.72292	5.97047	595.356	-3.25738	2.44184e-49	2.24595e-47	DOWN	leucine rich repeat kinase 2 [Source:NCBI gene;Acc:780403]	[GO:0004672:protein kinase activity][GO:0005524:ATP binding][GO:0006468:protein phosphorylation][GO:0005515:protein binding][GO:0005525:GTP binding][GO:0005829:cytosol][GO:0031966:mitochondrial membrane][GO:0005886:plasma membrane][GO:0043547:positive regulation of GTPase activity][GO:0098794:postsynapse][GO:0005764:lysosome][GO:0005783:endoplasmic reticulum][GO:0045121:membrane raft][GO:0019722:…	[ssc05012:Parkinson's disease]	-
ENSSSCG00000004249	1	43392975	43559423	2403	+	CEP85L	7.84915	51.0196	11.0141	72.9428	88.7969	63.2337	0.18267	0.82703	0.210797	1.93687	2.44659	1.69328	58.2056	-3.25561	4.40793e-07	3.29241e-06	DOWN	centrosomal protein 85 like [Source:NCBI gene;Acc:100522409]	[GO:0005813:centrosome]	-	-
ENSSSCG00000023324	9	45743478	45823883	56687	+	KMT2A	65.4096	717.125	317.304	518.835	658.913	613.462	0.301788	0.492775	0.257432	2.73125	3.59921	3.25673	464.155	-3.19189	1.94615e-40	1.26421e-38	DOWN	lysine methyltransferase 2A [Source:NCBI gene;Acc:100623006]	[GO:0008270:zinc ion binding][GO:0006355:regulation of transcription, DNA-templated][GO:0005634:nucleus][GO:0003677:DNA binding][GO:0005515:protein binding][GO:0071339:MLL1 complex][GO:0042800:histone methyltransferase activity (H3-K4 specific)][GO:0035097:histone methyltransferase complex][GO:0051568:histone H3-K4 methylation][GO:0046872:metal ion binding][GO:0016740:transferase activity][GO:000…	[ssc00310:Lysine degradation][ssc05202:Transcriptional misregulation in cancer]	-
ENSSSCG00000008903	8	55336005	55598257	35329	+	KIAA1211	8.72128	760.564	403.672	81.1782	83.7516	73.6154	0.115357	0.838576	0.525494	1.22511	1.31152	1.12038	61.8166	-3.18788	1.7034e-07	1.33971e-06	DOWN	KIAA1211 ortholog [Source:NCBI gene;Acc:100522154]	[GO:0030838:positive regulation of actin filament polymerization][GO:2000813:negative regulation of barbed-end actin filament capping]	-	-
ENSSSCG00000037483	15	101434962	101500368	3090	-	RFTN2	11.3377	32.7868	49.3245	128.238	96.8694	84.9408	0.404884	0.413312	0.734132	5.22512	4.09555	3.49026	80.3465	-3.18429	7.80979e-09	7.20559e-08	DOWN	raftlin family member 2 [Source:NCBI gene;Acc:100739471]	[GO:0033227:dsRNA transport][GO:0043330:response to exogenous dsRNA]	-	-
ENSSSCG00000035420	6	63351598	63356478	4610	-	HES4	31.3966	79.1182	49.8265	289.418	281.527	277.473	0.380873	0.668518	0.497084	4.00586	4.0433	3.87305	219.954	-3.17069	1.36091e-22	3.92361e-21	DOWN	hes family bHLH transcription factor 4 [Source:NCBI gene;Acc:100739264]	[GO:0006355:regulation of transcription, DNA-templated][GO:0003677:DNA binding][GO:0046983:protein dimerization activity][GO:0005634:nucleus]	-	bHLH
ENSSSCG00000027857	2	123002933	123139318	29842	+	DMXL1	40.99	228.427	396.259	321.183	449.03	329.382	0.229853	0.298165	0.610691	2.05494	2.98103	2.12523	285.146	-3.16145	2.29691e-24	7.2452e-23	DOWN	Dmx like 1 [Source:NCBI gene;Acc:100523116]	[GO:0005515:protein binding][GO:0005515:protein binding][GO:0005515:protein binding][GO:0007035:vacuolar acidification][GO:0043291:RAVE complex]	-	-
ENSSSCG00000029485	3	92696409	92792621	4776	+	FBXO11	19.1868	100.779	42.6627	171.768	169.521	172.713	0.224666	0.82195	0.410822	2.29483	2.35005	2.32698	133.297	-3.15864	2.14939e-14	3.36694e-13	DOWN	F-box protein 11 [Source:NCBI gene;Acc:100624629]	[GO:0008270:zinc ion binding][GO:0005515:protein binding][GO:0016567:protein ubiquitination][GO:0000151:ubiquitin ligase complex][GO:0035246:peptidyl-arginine N-methylation][GO:0005737:cytoplasm][GO:0006511:ubiquitin-dependent protein catabolic process][GO:0042981:regulation of apoptotic process][GO:0016567:protein ubiquitination][GO:0004842:ubiquitin-protein transferase activity][GO:0004842:ubiq…	-	-
ENSSSCG00000021504	1	201831741	201832298	558	+	IFN-ALPHAOMEGA	3.48851	9.81639	7.41289	37.6479	35.317	20.7633	0.349627	0.685259	0.610975	4.30504	4.1905	2.39439	24.3042	-3.15817	0.00132757	0.00591051	DOWN	interferon-alphaomega [Source:NCBI gene;Acc:100310806]	[GO:0005576:extracellular region][GO:0005126:cytokine receptor binding][GO:0006952:defense response][GO:0005615:extracellular space][GO:0019221:cytokine-mediated signaling pathway][GO:0005125:cytokine activity][GO:0051607:defense response to virus][GO:0005615:extracellular space][GO:0005125:cytokine activity][GO:0005132:type I interferon receptor binding][GO:0002250:adaptive immune response][GO:0…	-	-
ENSSSCG00000029790	3	72204815	72223522	11165	-	PCYOX1	201.462	390.713	284.269	1850.63	1829.42	1705.42	1.99091	1.36313	1.17096	20.8666	21.4038	19.3921	1396.73	-3.15498	6.6686e-115	4.78001e-112	DOWN	prenylcysteine oxidase 1 [Source:NCBI gene;Acc:100624596]	[GO:0055114:oxidation-reduction process][GO:0016670:oxidoreductase activity, acting on a sulfur group of donors, oxygen as acceptor][GO:0030328:prenylcysteine catabolic process][GO:0001735:prenylcysteine oxidase activity][GO:0016491:oxidoreductase activity][GO:0001735:prenylcysteine oxidase activity][GO:0030327:prenylated protein catabolic process][GO:0030328:prenylcysteine catabolic process][GO:…	[ssc00900:Terpenoid backbone biosynthesis]	-
ENSSSCG00000006071	4	37091454	37819717	36075	-	VPS13B	61.049	285.221	458.528	538.835	630.66	460.568	0.282414	0.307973	0.584561	2.84405	3.454	2.45152	422.778	-3.15332	1.10202e-34	5.56012e-33	DOWN	vacuolar protein sorting 13 homolog B [Source:NCBI gene;Acc:100152362]	-	-	-
ENSSSCG00000039847	5	63667706	63708214	8614	-	C1S	5.23277	10.2752	13.1879	63.5308	48.4347	28.3136	0.0517027	0.0464648	0.0704112	0.716208	0.566575	0.321893	36.378	-3.15325	0.000140325	0.000740717	DOWN	complement C1s [Source:NCBI gene;Acc:397274]	[GO:0005509:calcium ion binding][GO:0004252:serine-type endopeptidase activity][GO:0006508:proteolysis][GO:0006958:complement activation, classical pathway][GO:0016787:hydrolase activity][GO:0008233:peptidase activity][GO:0042802:identical protein binding][GO:0005509:calcium ion binding][GO:0004252:serine-type endopeptidase activity][GO:0006508:proteolysis][GO:0006958:complement activation, class…	[ssc04610:Complement and coagulation cascades][ssc05133:Pertussis][ssc05150:Staphylococcus aureus infection][ssc05322:Systemic lupus erythematosus]	-
ENSSSCG00000017233	12	6486197	6493411	570	-	RAB37	3.48851	12.4462	7.78052	21.1769	34.3079	36.8077	0.342266	0.850549	0.627775	2.37061	3.98507	4.15524	23.9453	-3.14594	0.0013763	0.00610652	DOWN	RAB37, member RAS oncogene family [Source:NCBI gene;Acc:100513620]	[GO:0003924:GTPase activity][GO:0005525:GTP binding][GO:0003924:GTPase activity][GO:0006886:intracellular protein transport][GO:0032482:Rab protein signal transduction][GO:0005793:endoplasmic reticulum-Golgi intermediate compartment]	-	-
ENSSSCG00000023873	4	34242981	34254926	1341	+	AZIN1	47.0949	59.3811	41.797	418.833	383.441	430.367	1.96401	1.72487	1.43346	19.9289	18.9316	20.6511	319.934	-3.12507	7.48118e-31	3.25337e-29	DOWN	antizyme inhibitor 1 [Source:NCBI gene;Acc:100158237]	[GO:0003824:catalytic activity][GO:0006596:polyamine biosynthetic process][GO:0042978:ornithine decarboxylase activator activity][GO:0043085:positive regulation of catalytic activity][GO:0005737:cytoplasm][GO:0004586:ornithine decarboxylase activity][GO:0042978:ornithine decarboxylase activator activity][GO:0033387:putrescine biosynthetic process from ornithine][GO:0042177:negative regulation of …	-	-
ENSSSCG00000022661	2	82100554	82246034	16297	+	FCHO2	43.6064	431.861	285.079	349.419	399.586	380.346	0.727954	1.03222	0.804505	6.65539	7.89737	7.30578	293.24	-3.11086	2.59637e-28	1.01259e-26	DOWN	FCH domain only 2 [Source:NCBI gene;Acc:100514094]	[GO:0072583:clathrin-dependent endocytosis][GO:0098793:presynapse][GO:0001786:phosphatidylserine binding][GO:0005546:phosphatidylinositol-4,5-bisphosphate binding][GO:0035091:phosphatidylinositol binding][GO:0042802:identical protein binding][GO:0010324:membrane invagination][GO:0048268:clathrin coat assembly][GO:0048488:synaptic vesicle endocytosis][GO:0072659:protein localization to plasma memb…	-	-
ENSSSCG00000035212	10	66488652	66494904	849	+	KLF6	92.4456	146.671	92.9585	794.135	818.344	778.624	6.08943	6.72939	5.03561	59.684	63.8183	59.0137	620.887	-3.10789	3.38604e-57	4.34479e-55	DOWN	Kruppel like factor 6 [Source:NCBI gene;Acc:100174961]	[GO:0003676:nucleic acid binding][GO:0000978:RNA polymerase II proximal promoter sequence-specific DNA binding][GO:0001228:DNA-binding transcription activator activity, RNA polymerase II-specific][GO:0045944:positive regulation of transcription by RNA polymerase II][GO:0001650:fibrillar center][GO:0005634:nucleus][GO:0005730:nucleolus][GO:0005829:cytosol][GO:0043231:intracellular membrane-bounded…	-	zf-C2H2
ENSSSCG00000006508	4	94298139	94483792	28263	+	ASH1L	76.7473	578.925	122.121	647.073	723.493	612.518	0.421075	0.797888	0.19872	4.05063	4.69948	3.86678	514.958	-3.10642	2.2448e-45	1.79472e-43	DOWN	ASH1 like histone lysine methyltransferase [Source:NCBI gene;Acc:100155920]	[GO:0005634:nucleus][GO:0003677:DNA binding][GO:0005515:protein binding][GO:0003682:chromatin binding][GO:0018024:histone-lysine N-methyltransferase activity][GO:0046872:metal ion binding][GO:0016740:transferase activity][GO:0008168:methyltransferase activity][GO:0032259:methylation][GO:0051567:histone H3-K9 methylation][GO:0005634:nucleus][GO:0003677:DNA binding][GO:0005515:protein binding][GO:0…	[ssc00310:Lysine degradation][ssc04530:Tight junction]	-
ENSSSCG00000033030	13	133548020	133561383	1692	-	FBXO45	6.97702	28.3914	10.059	51.7658	67.6067	58.5148	0.230605	0.653618	0.273415	1.95215	2.64549	2.22535	46.2161	-3.08898	8.80268e-06	5.54994e-05	DOWN	F-box protein 45 [Source:NCBI gene;Acc:110256404]	[GO:0005515:protein binding][GO:0001764:neuron migration][GO:0006511:ubiquitin-dependent protein catabolic process][GO:0006974:cellular response to DNA damage stimulus][GO:0016567:protein ubiquitination][GO:0021799:cerebral cortex radially oriented cell migration][GO:0021800:cerebral cortex tangential migration][GO:0021957:corticospinal tract morphogenesis][GO:0021960:anterior commissure morphoge…	-	-
ENSSSCG00000009308	11	4962313	4997741	2046	-	LNX2	14.8262	26.9912	24.4305	121.179	140.259	115.142	0.405249	0.51387	0.549158	3.77914	4.5388	3.62127	97.8515	-3.08179	1.33142e-10	1.46901e-09	DOWN	ligand of numb-protein X 2 [Source:NCBI gene;Acc:100510925]	[GO:0046872:metal ion binding][GO:0005515:protein binding][GO:0030165:PDZ domain binding][GO:0051260:protein homooligomerization]	-	-
ENSSSCG00000010648	14	124472676	124510771	2730	-	CCDC186	9.59341	15.3798	16.2247	63.5308	98.8875	80.2219	0.196521	0.219445	0.273328	1.48488	2.39826	1.89087	63.0584	-3.07845	3.88715e-07	2.9255e-06	DOWN	coiled-coil domain containing 186 [Source:NCBI gene;Acc:100152319]	[GO:0009617:response to bacterium]	-	-
ENSSSCG00000000475	5	30555108	30598954	3129	+	IRAK3	7.84915	26.3033	51.0744	60.0013	81.7335	54.7397	0.279234	0.327447	0.750703	2.43545	3.44243	2.24069	51.0809	-3.06093	4.58878e-06	3.01286e-05	DOWN	interleukin 1 receptor associated kinase 3 [Source:NCBI gene;Acc:100514645]	[GO:0004672:protein kinase activity][GO:0005524:ATP binding][GO:0006468:protein phosphorylation][GO:0002755:MyD88-dependent toll-like receptor signaling pathway][GO:0034122:negative regulation of toll-like receptor signaling pathway][GO:0045824:negative regulation of innate immune response][GO:0019221:cytokine-mediated signaling pathway][GO:0005634:nucleus][GO:0005886:plasma membrane][GO:0005737:…	[ssc04210:Apoptosis][ssc04722:Neurotrophin signaling pathway]	-
ENSSSCG00000011690	13	86542284	86574156	11185	-	PLSCR4	3.48851	13.1178	18.0798	22.3534	34.3079	30.2012	0.0597341	0.0456837	0.0743408	0.436716	0.695497	0.595032	22.5878	-3.05658	0.0019752	0.00847615	DOWN	phospholipid scramblase 4 [Source:NCBI gene;Acc:100518400]	[GO:0017128:phospholipid scramblase activity][GO:0017121:plasma membrane phospholipid scrambling][GO:0019899:enzyme binding][GO:0042609:CD4 receptor binding][GO:0071222:cellular response to lipopolysaccharide][GO:0005886:plasma membrane][GO:0005886:plasma membrane][GO:0017128:phospholipid scramblase activity][GO:0017121:plasma membrane phospholipid scrambling][GO:0017128:phospholipid scramblase a…	-	-
ENSSSCG00000025836	3	47761850	47777174	11692	-	SULT1C4	17.4426	119.846	49.029	155.297	153.376	126.467	0.161956	0.399274	0.192857	1.64522	1.68602	1.35113	113.146	-3.05415	7.71916e-12	9.71296e-11	DOWN	sulfotransferase 1C4 [Source:NCBI gene;Acc:100623441]	[GO:0008146:sulfotransferase activity][GO:0016740:transferase activity][GO:0004062:aryl sulfotransferase activity][GO:0006068:ethanol catabolic process][GO:0050427:3'-phosphoadenosine 5'-phosphosulfate metabolic process][GO:0051923:sulfation][GO:0005829:cytosol][GO:0008146:sulfotransferase activity][GO:0016740:transferase activity]	-	-
ENSSSCG00000035539	2	106758752	106845517	1068	-	ST8SIA4	6.1049	25.3168	16.0718	54.1188	54.489	43.4142	0.319673	0.923367	0.692093	3.23332	3.37796	2.61573	39.5317	-3.05139	4.23435e-05	0.000242679	DOWN	ST8 alpha-N-acetyl-neuraminide alpha-2,8-sialyltransferase 4 [Source:NCBI gene;Acc:641356]	[GO:0006486:protein glycosylation][GO:0008373:sialyltransferase activity][GO:0016020:membrane][GO:0016021:integral component of membrane][GO:0016740:transferase activity][GO:0016757:transferase activity, transferring glycosyl groups][GO:0005794:Golgi apparatus][GO:0097503:sialylation][GO:0003828:alpha-N-acetylneuraminate alpha-2,8-sialyltransferase activity][GO:0001574:ganglioside biosynthetic pr…	-	-
ENSSSCG00000036028	7	100414661	100449305	5643	-	TMED8	22.6753	106.646	37.97	208.24	192.73	161.388	0.22472	0.736161	0.309458	2.35464	2.26129	1.84032	146.258	-3.04511	1.52427e-14	2.4187e-13	DOWN	transmembrane p24 trafficking protein family member 8 [Source:NCBI gene;Acc:100627014]	-	-	-
ENSSSCG00000026110	9	105006987	105265595	29197	-	SRPK2	19.1868	300.116	107.886	175.298	165.485	133.074	0.170129	0.400395	0.16994	1.77348	1.73721	1.3577	123.261	-3.03899	1.77609e-12	2.36968e-11	DOWN	SRSF protein kinase 2 [Source:NCBI gene;Acc:100627848]	[GO:0004672:protein kinase activity][GO:0005524:ATP binding][GO:0006468:protein phosphorylation][GO:0016301:kinase activity][GO:0016310:phosphorylation][GO:0004672:protein kinase activity][GO:0005524:ATP binding][GO:0006468:protein phosphorylation][GO:0004672:protein kinase activity][GO:0005524:ATP binding][GO:0006468:protein phosphorylation][GO:0016301:kinase activity][GO:0016310:phosphorylation…	-	-
ENSSSCG00000037818	1	201515835	201516477	643	-	IFNA1	2.61638	10.0165	3.72308	29.4124	22.1992	13.213	0.227556	0.606794	0.266294	2.91871	2.28583	1.32228	16.8603	-3.03883	0.00869166	0.0324311	DOWN	interferon, alpha 1 [Source:NCBI gene;Acc:397686]	[GO:0005576:extracellular region][GO:0005126:cytokine receptor binding][GO:0006952:defense response][GO:0007165:signal transduction][GO:0005125:cytokine activity][GO:0051607:defense response to virus][GO:0005615:extracellular space]	-	-
ENSSSCG00000001099	7	19873779	19955840	2790	-	CMAH	11.3377	8.05009	25.3127	80.0017	125.123	72.6716	0.227257	0.112392	0.417257	1.82964	2.96927	1.67607	72.2835	-3.03045	1.73804e-07	1.36638e-06	DOWN	cytidine monophosphate-N-acetylneuraminic acid hydroxylase [Source:NCBI gene;Acc:396918]	[GO:0055114:oxidation-reduction process][GO:0016491:oxidoreductase activity][GO:0051537:2 iron, 2 sulfur cluster binding][GO:0030338:CMP-N-acetylneuraminate monooxygenase activity][GO:0046381:CMP-N-acetylneuraminate metabolic process][GO:0005737:cytoplasm]	[ssc00520:Amino sugar and nucleotide sugar metabolism]	-
ENSSSCG00000007530	17	59965788	59966687	900	-	PPP1R3D	20.9311	38.2709	28.9763	195.298	165.485	152.894	1.30061	1.65639	1.48071	13.8461	12.174	10.9315	133.652	-3.0297	1.86499e-13	2.6997e-12	DOWN	protein phosphatase 1 regulatory subunit 3D [Source:NCBI gene;Acc:100521997]	[GO:0005515:protein binding][GO:0005975:carbohydrate metabolic process][GO:0005977:glycogen metabolic process]	-	-
ENSSSCG00000006194	4	64953467	65245757	57784	+	NCOA2	81.1079	681.304	916.303	601.19	736.611	624.787	0.584747	0.459273	0.729292	4.94526	6.28726	5.18287	510.924	-3.01251	4.11738e-42	2.87208e-40	DOWN	nuclear receptor coactivator 2 [Source:NCBI gene;Acc:100135658]	[GO:0006355:regulation of transcription, DNA-templated][GO:0005634:nucleus][GO:0003713:transcription coactivator activity][GO:0046983:protein dimerization activity][GO:0035257:nuclear hormone receptor binding][GO:0030374:nuclear receptor transcription coactivator activity][GO:0006355:regulation of transcription, DNA-templated][GO:0005634:nucleus][GO:0003713:transcription coactivator activity][GO:…	-	-
ENSSSCG00000011603	13	70397804	70417206	3063	-	TMEM43	44.4785	45.2192	26.9039	347.066	356.197	369.021	0.812086	0.57506	0.403961	7.22997	7.69946	7.7524	279.191	-3.00706	8.93874e-27	3.22586e-25	DOWN	transmembrane protein 43 [Source:NCBI gene;Acc:100515413]	[GO:0016020:membrane][GO:0016021:integral component of membrane][GO:0016020:membrane][GO:0071763:nuclear membrane organization][GO:0005639:integral component of nuclear inner membrane][GO:0043621:protein self-association][GO:0071763:nuclear membrane organization][GO:0005637:nuclear inner membrane][GO:0005639:integral component of nuclear inner membrane][GO:0005788:endoplasmic reticulum lumen][GO:…	-	-
ENSSSCG00000008335	3	72572444	72619437	1575	-	GMCL1	27.036	35.1232	39.4425	236.476	216.947	197.252	0.959975	0.868664	1.15174	9.58026	9.1199	8.05883	169.428	-3.00228	1.14213e-16	2.17612e-15	DOWN	germ cell-less 1, spermatogenesis associated [Source:NCBI gene;Acc:100511872]	[GO:0005515:protein binding][GO:0006355:regulation of transcription, DNA-templated][GO:0005635:nuclear envelope][GO:0016363:nuclear matrix]	-	-
ENSSSCG00000014291	2	135197775	135283923	27405	-	AFF4	59.3047	82.2282	196.317	460.01	488.383	476.612	0.417597	0.116877	0.329456	3.6958	4.07144	3.86161	371.078	-3.00217	1.22931e-34	6.15752e-33	DOWN	AF4/FMR2 family member 4 [Source:NCBI gene;Acc:100524487]	[GO:0007286:spermatid development][GO:0001650:fibrillar center][GO:0005634:nucleus][GO:0008023:transcription elongation factor complex][GO:0035327:transcriptionally active chromatin][GO:0005634:nucleus][GO:0006355:regulation of transcription, DNA-templated][GO:0003700:DNA-binding transcription factor activity][GO:0003690:double-stranded DNA binding][GO:0008023:transcription elongation factor comp…	-	AF-4
ENSSSCG00000037644	AEMK02000695.1	3907	3981	75	+	ssc-mir-6782	52.3277	68.0603	48.646	390.597	434.903	428.479	39.0183	35.3484	29.8302	332.306	383.927	367.622	326.577	-2.99885	2.30945e-30	9.81729e-29	DOWN	ssc-mir-6782 [Source:miRBase;Acc:MI0031620]	-	-	-
ENSSSCG00000015866	15	60053755	60382602	3599	+	FMNL2	10.4655	29.2293	26.5187	89.4137	93.8422	67.0089	0.162622	0.316354	0.338876	1.58523	1.72637	1.19807	65.1826	-2.9927	2.94411e-07	2.25578e-06	DOWN	formin like 2 [Source:NCBI gene;Acc:100518696]	[GO:0003779:actin binding][GO:0007010:cytoskeleton organization][GO:0030036:actin cytoskeleton organization][GO:0016043:cellular component organization][GO:0017048:Rho GTPase binding][GO:0022604:regulation of cell morphogenesis][GO:0005829:cytosol][GO:0030866:cortical actin cytoskeleton organization][GO:0032794:GTPase activating protein binding][GO:0008360:regulation of cell shape][GO:0030866:cor…	-	-
ENSSSCG00000037592	14	111996933	112046072	3573	+	SLF2	29.6524	67.5313	72.2312	234.123	249.237	224.621	0.464114	0.736223	0.929742	4.18101	4.61845	4.0453	184.408	-2.99237	3.20706e-18	6.79563e-17	DOWN	SMC5-SMC6 complex localization factor protein 2 [Source:NCBI gene;Acc:110256637]	[GO:0031625:ubiquitin protein ligase binding][GO:0044877:protein-containing complex binding][GO:0006974:cellular response to DNA damage stimulus][GO:0031334:positive regulation of protein complex assembly][GO:0034184:positive regulation of maintenance of mitotic sister chromatid cohesion][GO:1990166:protein localization to site of double-strand break][GO:2000781:positive regulation of double-stra…	-	-
ENSSSCG00000009085	8	101241582	101284334	1423	+	NUDT6	2.61638	10.0158	10.4534	18.8239	23.2083	19.8195	0.102824	0.274169	0.337849	0.844067	1.07983	0.896233	16.117	-2.97925	0.00915703	0.0340209	DOWN	nudix hydrolase 6 [Source:NCBI gene;Acc:100519612]	[GO:0016787:hydrolase activity][GO:0035529:NADH pyrophosphatase activity][GO:0047631:ADP-ribose diphosphatase activity][GO:0051287:NAD binding][GO:0008285:negative regulation of cell population proliferation][GO:0045786:negative regulation of cell cycle][GO:0005737:cytoplasm]	-	-
ENSSSCG00000005163	1	201850935	201851495	561	+	IFNB1	12.2098	10.0118	24.1683	102.355	98.8875	87.7722	1.21715	0.695163	1.98132	11.6417	11.6707	10.0676	75.3062	-2.97865	2.35894e-08	2.04703e-07	DOWN	interferon beta 1 [Source:NCBI gene;Acc:445459]	[GO:0005576:extracellular region][GO:0005126:cytokine receptor binding][GO:0006952:defense response][GO:0005615:extracellular space][GO:0019221:cytokine-mediated signaling pathway][GO:0005125:cytokine activity][GO:0051607:defense response to virus][GO:0005615:extracellular space][GO:0005125:cytokine activity][GO:0005132:type I interferon receptor binding][GO:0002250:adaptive immune response][GO:0…	-	-
ENSSSCG00000005252	1	223032881	223089666	12148	-	PTAR1	10.4655	20.0069	43.0707	87.0607	89.806	70.784	0.0952906	0.0641524	0.16306	0.904448	0.968083	0.74158	64.5291	-2.97803	2.73411e-07	2.10263e-06	DOWN	protein prenyltransferase alpha subunit repeat containing 1 [Source:NCBI gene;Acc:100153489]	[GO:0008318:protein prenyltransferase activity][GO:0018342:protein prenylation][GO:0016740:transferase activity][GO:0005737:cytoplasm][GO:0008318:protein prenyltransferase activity][GO:0018342:protein prenylation]	-	-
ENSSSCG00000016866	16	27126352	27421449	13642	+	GHR	6.1049	258.044	56.8602	38.8244	60.5433	44.358	0.108799	0.736805	0.191691	0.789446	1.27741	0.909602	37.4577	-2.97444	0.000100534	0.000543229	DOWN	growth hormone receptor [Source:NCBI gene;Acc:397488]	[GO:0016020:membrane][GO:0005515:protein binding][GO:0004896:cytokine receptor activity][GO:0016021:integral component of membrane][GO:0009897:external side of plasma membrane][GO:0005829:cytosol][GO:0019221:cytokine-mediated signaling pathway][GO:0043235:receptor complex][GO:0019838:growth factor binding][GO:0004896:cytokine receptor activity][GO:0004903:growth hormone receptor activity][GO:0017…	-	-
ENSSSCG00000011811	13	125782463	126465579	17542	+	LPP	18.3147	435.712	150.484	132.944	169.521	128.355	0.227002	0.967516	0.39453	1.88006	2.48755	1.83053	112.284	-2.97146	2.88097e-11	3.4104e-10	DOWN	LIM domain containing preferred translocation partner in lipoma [Source:NCBI gene;Acc:100626969]	[GO:0046872:metal ion binding][GO:0005925:focal adhesion][GO:0098609:cell-cell adhesion][GO:0001725:stress fiber][GO:0005829:cytosol][GO:0005925:focal adhesion][GO:0046872:metal ion binding][GO:0005925:focal adhesion][GO:0098609:cell-cell adhesion][GO:0001725:stress fiber][GO:0046872:metal ion binding][GO:0046872:metal ion binding]	-	-
ENSSSCG00000005224	1	217629320	218114862	5134	+	GLIS3	12.2098	46.9568	54.9042	108.238	91.8241	86.8284	0.133	0.35627	0.491835	1.34522	1.18418	1.08827	74.775	-2.96703	3.30771e-08	2.81908e-07	DOWN	GLIS family zinc finger 3 [Source:NCBI gene;Acc:100523225]	[GO:0005634:nucleus][GO:0003676:nucleic acid binding][GO:0006357:regulation of transcription by RNA polymerase II]	-	zf-C2H2
ENSSSCG00000009968	14	45321542	45493532	12915	-	TTC28	15.6983	72.367	97.7705	137.65	124.114	103.817	0.133078	0.218265	0.348164	1.33138	1.24564	1.01263	95.3197	-2.95395	7.31712e-10	7.5823e-09	DOWN	tetratricopeptide repeat domain 28 [Source:NCBI gene;Acc:100516229]	[GO:0005515:protein binding][GO:0030496:midbody][GO:0072686:mitotic spindle][GO:0007346:regulation of mitotic cell cycle][GO:0005515:protein binding][GO:0019900:kinase binding][GO:0007346:regulation of mitotic cell cycle][GO:0030496:midbody]	-	-
ENSSSCG00000006644	4	98250768	98260503	9407	+	CERS2	11.3377	74.4447	124.658	78.8252	88.7969	95.3225	0.233707	0.308262	0.60945	1.8539	2.16703	2.26088	68.5706	-2.95255	1.14027e-07	9.17288e-07	DOWN	ceramide synthase 2 [Source:NCBI gene;Acc:100156737]	[GO:0016021:integral component of membrane][GO:0003677:DNA binding][GO:0016020:membrane][GO:0005634:nucleus][GO:0005783:endoplasmic reticulum][GO:0050291:sphingosine N-acyltransferase activity][GO:0046513:ceramide biosynthetic process][GO:0016021:integral component of membrane][GO:0003677:DNA binding][GO:0016020:membrane][GO:0005634:nucleus][GO:0050291:sphingosine N-acyltransferase activity][GO:0…	[ssc00600:Sphingolipid metabolism]	-
ENSSSCG00000011845	13	133800766	133851001	15925	+	PCYT1A	34.013	425.8	249.375	242.358	283.545	263.317	0.318404	1.04151	0.720185	2.58859	3.14249	2.83626	205.808	-2.95239	1.31223e-19	3.07524e-18	DOWN	phosphate cytidylyltransferase 1, choline, alpha [Source:NCBI gene;Acc:100512194]	[GO:0003824:catalytic activity][GO:0009058:biosynthetic process][GO:0006657:CDP-choline pathway][GO:0005783:endoplasmic reticulum][GO:0005737:cytoplasm][GO:0031210:phosphatidylcholine binding][GO:0004105:choline-phosphate cytidylyltransferase activity][GO:0003824:catalytic activity][GO:0009058:biosynthetic process][GO:0006656:phosphatidylcholine biosynthetic process][GO:0005789:endoplasmic reticu…	[ssc00564:Glycerophospholipid metabolism]	-
ENSSSCG00000023243	6	150835487	151229442	8640	-	NFIA	5.23277	11.3782	3.81524	38.8244	49.4437	33.0325	0.0947047	0.0512977	0.0203085	0.80171	1.05942	0.687885	31.6334	-2.94942	0.000340847	0.00168015	DOWN	nuclear factor I A [Source:NCBI gene;Acc:100523676]	[GO:0003700:DNA-binding transcription factor activity][GO:0006355:regulation of transcription, DNA-templated][GO:0005634:nucleus][GO:0005622:intracellular][GO:0003677:DNA binding][GO:0006260:DNA replication][GO:0003700:DNA-binding transcription factor activity][GO:0006355:regulation of transcription, DNA-templated][GO:0005634:nucleus][GO:0005622:intracellular][GO:0003677:DNA binding][GO:0006260:D…	-	CTF/NFI
ENSSSCG00000035181	17	31765269	31794881	2352	+	RNF24	13.0819	21.7685	13.3306	91.7667	117.05	93.4349	0.311052	0.360519	0.260664	2.48954	3.29498	2.55626	78.8335	-2.94597	1.85961e-08	1.63449e-07	DOWN	ring finger protein 24 [Source:NCBI gene;Acc:100519342]	[GO:0008270:zinc ion binding][GO:0016020:membrane][GO:0016021:integral component of membrane][GO:0046872:metal ion binding][GO:0005794:Golgi apparatus]	-	-
ENSSSCG00000015944	15	77171692	77328950	8097	-	TLK1	27.036	120.716	162.97	198.828	226.028	198.195	0.66314	0.580737	0.925665	5.56434	6.56365	5.59359	162.522	-2.94177	6.59045e-16	1.16791e-14	DOWN	tousled like kinase 1 [Source:NCBI gene;Acc:100157412]	[GO:0004672:protein kinase activity][GO:0005524:ATP binding][GO:0006468:protein phosphorylation][GO:0005634:nucleus][GO:0018105:peptidyl-serine phosphorylation][GO:0035556:intracellular signal transduction][GO:0004674:protein serine/threonine kinase activity][GO:0007059:chromosome segregation][GO:0001672:regulation of chromatin assembly or disassembly][GO:0004674:protein serine/threonine kinase a…	-	-
ENSSSCG00000003514	6	79850757	79921097	51878	-	HSPG2	3.48851	102.612	59.8012	20.0004	33.2988	26.426	0.014913	0.0770462	0.0530148	0.0975521	0.168528	0.129984	20.8035	-2.93286	0.00368816	0.0149533	DOWN	heparan sulfate proteoglycan 2 [Source:NCBI gene;Acc:100517288]	[GO:0005509:calcium ion binding][GO:0005515:protein binding][GO:0008022:protein C-terminus binding][GO:0005509:calcium ion binding][GO:0005515:protein binding][GO:0005509:calcium ion binding][GO:0005515:protein binding][GO:0062023:collagen-containing extracellular matrix][GO:0030021:extracellular matrix structural constituent conferring compression resistance][GO:0005509:calcium ion binding][GO:0…	-	-
ENSSSCG00000008041	3	39849512	39899455	27340	+	PKD1	204.95	746.28	525.303	1621.21	1548.9	1526.1	0.805682	1.06326	0.883652	7.27157	7.20871	6.90293	1225.29	-2.93266	1.30015e-97	5.63047e-95	DOWN	polycystin 1, transient receptor potential channel interacting [Source:NCBI gene;Acc:100516429]	[GO:0016021:integral component of membrane][GO:0005515:protein binding][GO:0001822:kidney development][GO:0016020:membrane][GO:0016021:integral component of membrane][GO:0005515:protein binding][GO:0001822:kidney development][GO:0016020:membrane][GO:0005262:calcium channel activity][GO:0019901:protein kinase binding][GO:0019904:protein domain specific binding][GO:0042813:Wnt-activated receptor ac…	-	-
ENSSSCG00000026636	12	52761874	52765541	5937	-	ZBTB4	3.48851	5.89477	6.15656	23.5299	39.3532	16.9882	0.065555	0.0386756	0.0476916	0.504497	0.875516	0.367321	20.8399	-2.93163	0.00462024	0.0183564	DOWN	zinc finger and BTB domain containing 4 [Source:NCBI gene;Acc:100739718]	[GO:0003676:nucleic acid binding][GO:0005515:protein binding][GO:0045892:negative regulation of transcription, DNA-templated][GO:0000977:RNA polymerase II regulatory region sequence-specific DNA binding][GO:0001227:DNA-binding transcription repressor activity, RNA polymerase II-specific][GO:0008327:methyl-CpG binding][GO:0010428:methyl-CpNpG binding][GO:0019901:protein kinase binding][GO:0042803:…	-	ZBTB
ENSSSCG00000002410	7	103353895	103760323	16561	-	CEP128	14.8262	344.443	175.593	123.532	121.087	94.3787	0.239705	0.810155	0.48763	2.27877	2.31773	1.75572	88.4559	-2.9279	3.46098e-09	3.31536e-08	DOWN	centrosomal protein 128 [Source:NCBI gene;Acc:100520033]	[GO:0008104:protein localization][GO:0000922:spindle pole][GO:0005814:centriole][GO:0120103:centriolar subdistal appendage]	-	-
ENSSSCG00000032203	4	785029	798563	13467	+	EPPK1	11.3377	29.4914	12.2794	89.4137	80.7245	87.7722	0.0470816	0.0853024	0.0419351	0.423647	0.396873	0.419391	67.312	-2.92225	1.53534e-07	1.21535e-06	DOWN	epiplakin 1 [Source:NCBI gene;Acc:110260406]	[GO:0005856:cytoskeleton][GO:0019215:intermediate filament binding][GO:0030336:negative regulation of cell migration][GO:0042060:wound healing][GO:0045109:intermediate filament organization][GO:0050680:negative regulation of epithelial cell proliferation][GO:0061045:negative regulation of wound healing][GO:0005923:bicellular tight junction][GO:0030056:hemidesmosome][GO:0045095:keratin filament][G…	-	-
ENSSSCG00000016239	15	127033391	127293595	10430	+	NYAP2	41.8621	189.403	135.197	303.536	333.997	309.562	0.354766	0.70736	0.596145	2.93497	3.35106	3.01858	247.239	-2.91525	4.00975e-23	1.18564e-21	DOWN	neuronal tyrosine-phosphorylated phosphoinositide-3-kinase adaptor 2 [Source:NCBI gene;Acc:100620202]	[GO:0014065:phosphatidylinositol 3-kinase signaling][GO:0048812:neuron projection morphogenesis][GO:0014065:phosphatidylinositol 3-kinase signaling][GO:0048812:neuron projection morphogenesis][GO:0014065:phosphatidylinositol 3-kinase signaling][GO:0048812:neuron projection morphogenesis]	-	-
ENSSSCG00000005150	1	201589416	201591302	1887	-	KLHL9	28.7802	53.2061	59.2629	228.24	207.865	214.24	0.852944	1.09832	1.44438	7.71776	7.29336	7.30568	169.781	-2.91228	1.50092e-16	2.81839e-15	DOWN	kelch like family member 9 [Source:NCBI gene;Acc:100739402]	[GO:0005515:protein binding][GO:0030496:midbody][GO:0004842:ubiquitin-protein transferase activity][GO:0016567:protein ubiquitination][GO:0032465:regulation of cytokinesis][GO:0030496:midbody][GO:0031463:Cul3-RING ubiquitin ligase complex]	-	-
ENSSSCG00000025182	9	66297338	66316374	13242	-	ELK4	34.013	149.895	167.581	242.358	271.436	253.879	0.259678	0.440932	0.582024	2.11116	2.45345	2.23024	200.421	-2.91207	4.1362e-19	9.33542e-18	DOWN	ETS transcription factor ELK4 [Source:NCBI gene;Acc:100626141]	[GO:0003700:DNA-binding transcription factor activity][GO:0043565:sequence-specific DNA binding][GO:0006355:regulation of transcription, DNA-templated][GO:0003677:DNA binding][GO:0005634:nucleus][GO:0005634:nucleus][GO:0000981:DNA-binding transcription factor activity, RNA polymerase II-specific][GO:0030154:cell differentiation][GO:0006357:regulation of transcription by RNA polymerase II][GO:0003…	-	ETS
ENSSSCG00000034634	AEMK02000489.1	40305	40379	75	+	ssc-mir-6782	1132.02	1487.31	1227.31	8828.43	8770.71	7841.93	844.096	772.464	752.597	7510.92	7742.67	6728.12	6643.27	-2.90492	1.61835e-250	6.72812e-247	DOWN	ssc-mir-6782 [Source:miRBase;Acc:MI0031620]	-	-	-
ENSSSCG00000031776	1	8655450	8823128	4512	-	TULP4	50.5834	76.4337	35.2061	401.185	345.097	388.84	0.626957	0.659863	0.358855	5.67345	5.06395	5.54542	296.426	-2.90243	1.56711e-26	5.62615e-25	DOWN	tubby like protein 4 [Source:NCBI gene;Acc:100627260]	[GO:0005515:protein binding][GO:0005737:cytoplasm]	-	Tub
ENSSSCG00000003699	6	106566595	106691127	5703	+	GREB1L	17.4426	68.4399	36.0872	154.121	114.023	122.692	0.171043	0.467459	0.291018	1.72437	1.32375	1.38435	102.07	-2.89815	3.605e-10	3.84688e-09	DOWN	GREB1 like retinoic acid receptor coactivator [Source:NCBI gene;Acc:100524319]	[GO:0001656:metanephros development][GO:0001658:branching involved in ureteric bud morphogenesis][GO:0001822:kidney development][GO:0003231:cardiac ventricle development][GO:0030539:male genitalia development][GO:0060065:uterus development][GO:0060562:epithelial tube morphogenesis][GO:0061205:paramesonephric duct development][GO:0072177:mesonephric duct development]	-	-
ENSSSCG00000008292	3	68924990	68968883	4980	-	TET3	61.049	56.9055	32.8246	469.422	446.003	448.299	0.685563	0.445105	0.303138	6.01458	5.9296	5.79256	356.193	-2.89595	3.01742e-32	1.38157e-30	DOWN	tet methylcytosine dioxygenase 3 [Source:NCBI gene;Acc:100520484]	[GO:0070579:methylcytosine dioxygenase activity][GO:0006211:5-methylcytosine catabolic process][GO:0080111:DNA demethylation][GO:0045944:positive regulation of transcription by RNA polymerase II][GO:0005634:nucleus][GO:0005506:iron ion binding][GO:0070989:oxidative demethylation][GO:0070579:methylcytosine dioxygenase activity][GO:0006211:5-methylcytosine catabolic process][GO:0080111:DNA demethyl…	-	-
ENSSSCG00000008629	3	125353119	125489948	4167	+	ROCK2	27.036	79.2704	53.0381	202.357	232.083	168.938	0.362841	0.741012	0.585376	3.09861	3.68754	2.60877	157.604	-2.89425	1.96094e-14	3.08103e-13	DOWN	Rho associated coiled-coil containing protein kinase 2 [Source:NCBI gene;Acc:397445]	[GO:0004672:protein kinase activity][GO:0005524:ATP binding][GO:0006468:protein phosphorylation][GO:0004674:protein serine/threonine kinase activity][GO:0035556:intracellular signal transduction][GO:0007266:Rho protein signal transduction][GO:0030036:actin cytoskeleton organization][GO:0017048:Rho GTPase binding][GO:0032956:regulation of actin cytoskeleton organization][GO:0006939:smooth muscle c…	[ssc04062:Chemokine signaling pathway][ssc04270:Vascular smooth muscle contraction][ssc04310:Wnt signaling pathway][ssc04360:Axon guidance][ssc04510:Focal adhesion][ssc04670:Leukocyte transendothelial migration][ssc04810:Regulation of actin cytoskeleton][ssc05132:Salmonella infection][ssc05205:Proteoglycans in cancer]	-
ENSSSCG00000012266	X	41235165	41399082	10671	-	SLC9A7	72.3866	74.8024	152.464	569.424	536.818	507.757	0.713079	0.273054	0.6571	6.40012	6.26073	5.75533	421.596	-2.89274	9.12255e-37	4.97718e-35	DOWN	solute carrier family 9 member A7 [Source:NCBI gene;Acc:100524182]	[GO:0016021:integral component of membrane][GO:0055085:transmembrane transport][GO:0006814:sodium ion transport][GO:0006812:cation transport][GO:0015299:solute:proton antiporter activity][GO:0015385:sodium:proton antiporter activity][GO:0006885:regulation of pH][GO:0016020:membrane][GO:0006811:ion transport][GO:0015297:antiporter activity][GO:1902600:proton transmembrane transport][GO:0035725:sod…	-	-
ENSSSCG00000030354	15	25086967	25175455	6727	+	MAP3K2	8.72128	34.2246	52.2032	51.7658	84.7607	56.6272	0.175253	0.198178	0.3569	1.18686	2.0165	1.30932	50.4688	-2.88602	1.24467e-05	7.6879e-05	DOWN	mitogen-activated protein kinase kinase kinase 2 [Source:NCBI gene;Acc:100621234]	[GO:0004672:protein kinase activity][GO:0005524:ATP binding][GO:0006468:protein phosphorylation][GO:0005515:protein binding][GO:0005737:cytoplasm][GO:0004674:protein serine/threonine kinase activity][GO:0023014:signal transduction by protein phosphorylation][GO:0031098:stress-activated protein kinase signaling cascade][GO:0032147:activation of protein kinase activity][GO:0019901:protein kinase bi…	[ssc04010:MAPK signaling pathway][ssc04540:Gap junction][ssc04912:GnRH signaling pathway]	-
ENSSSCG00000005589	1	265322049	265570921	11612	-	NR6A1	13.0819	195.481	176.081	87.0607	97.8784	104.76	0.143647	0.655745	0.697389	1.09074	1.27242	1.3236	75.6954	-2.88585	3.73024e-08	3.15591e-07	DOWN	nuclear receptor subfamily 6 group A member 1 [Source:NCBI gene;Acc:100038028]	[GO:0008270:zinc ion binding][GO:0003700:DNA-binding transcription factor activity][GO:0043565:sequence-specific DNA binding][GO:0006355:regulation of transcription, DNA-templated][GO:0005634:nucleus][GO:0003677:DNA binding][GO:0003707:steroid hormone receptor activity][GO:0046872:metal ion binding][GO:0043401:steroid hormone mediated signaling pathway][GO:0008270:zinc ion binding][GO:0003700:DNA…	-	GCNF-like
ENSSSCG00000008583	3	114403171	114472638	6429	+	ITSN2	33.1409	107.798	139.758	255.3	236.119	243.497	0.558076	0.653136	0.999778	4.90515	4.70738	4.71799	192.014	-2.8853	2.41014e-18	5.1437e-17	DOWN	intersectin 2 [Source:NCBI gene;Acc:100520835]	[GO:0005509:calcium ion binding][GO:0005515:protein binding][GO:0006897:endocytosis][GO:1903861:positive regulation of dendrite extension][GO:0005813:centrosome][GO:0005509:calcium ion binding][GO:0005515:protein binding][GO:0006897:endocytosis]	-	-
ENSSSCG00000013382	2	42081768	42312689	40772	+	PLEKHA7	9.59341	84.2871	19.6078	69.4133	78.7063	64.1775	0.0834763	0.0805261	0.0221175	0.689137	0.810809	0.64255	55.4726	-2.88266	2.41683e-06	1.64232e-05	DOWN	pleckstrin homology domain containing A7 [Source:NCBI gene;Acc:100514820]	[GO:0005515:protein binding][GO:0044331:cell-cell adhesion mediated by cadherin][GO:0005634:nucleus][GO:0005829:cytosol][GO:0005911:cell-cell junction][GO:0030054:cell junction][GO:0005515:protein binding][GO:0005515:protein binding]	-	-
ENSSSCG00000006280	4	80569860	80590960	1467	-	GORAB	4.36064	4.1656	6.28189	27.0594	34.3079	34.9201	0.166233	0.110608	0.196938	1.17695	1.54839	1.53172	25.162	-2.88258	0.00142346	0.00629697	DOWN	golgin, RAB6 interacting [Source:NCBI gene;Acc:100738993]	[GO:0031069:hair follicle morphogenesis][GO:1901622:positive regulation of smoothened signaling pathway involved in dorsal/ventral neural tube patterning][GO:1905515:non-motile cilium assembly][GO:0005634:nucleus][GO:0005654:nucleoplasm][GO:0005730:nucleolus][GO:0005737:cytoplasm][GO:0005794:Golgi apparatus][GO:0005829:cytosol]	-	-
ENSSSCG00000031426	1	267415202	267460592	3177	+	ZBTB34	21.8032	65.4038	46.562	164.709	159.431	156.669	0.754065	0.801905	0.674039	6.4995	6.52799	6.23454	125.653	-2.87736	1.26018e-12	1.711e-11	DOWN	zinc finger and BTB domain containing 34 [Source:NCBI gene;Acc:100628020]	[GO:0003676:nucleic acid binding][GO:0005515:protein binding][GO:0003676:nucleic acid binding][GO:0005515:protein binding][GO:0005654:nucleoplasm]	-	ZBTB
ENSSSCG00000005494	1	255532022	255630963	86600	-	TNC	21.8032	289.3	281.673	164.709	154.386	157.612	0.124841	0.130127	0.149588	1.07604	1.04656	1.03839	124.628	-2.86495	1.78861e-12	2.38485e-11	DOWN	tenascin C [Source:NCBI gene;Acc:397460]	[GO:0005515:protein binding][GO:0007155:cell adhesion][GO:0042127:regulation of cell population proliferation][GO:0062023:collagen-containing extracellular matrix][GO:0045545:syndecan binding][GO:0007528:neuromuscular junction development][GO:0008284:positive regulation of cell population proliferation][GO:0009611:response to wounding][GO:0010628:positive regulation of gene expression][GO:0014012…	-	-
ENSSSCG00000008326	3	71948146	72050468	2009	+	TGFA	4.36064	7.45887	7.76036	17.6474	39.3532	37.7515	0.121386	0.144621	0.177653	0.560497	1.29693	1.20917	24.7782	-2.86325	0.00236883	0.0100266	DOWN	transforming growth factor alpha [Source:NCBI gene;Acc:397484]	[GO:0005615:extracellular space][GO:0016020:membrane][GO:0016021:integral component of membrane][GO:0000187:activation of MAPK activity][GO:0008284:positive regulation of cell population proliferation][GO:0008083:growth factor activity][GO:0007173:epidermal growth factor receptor signaling pathway][GO:0005154:epidermal growth factor receptor binding][GO:0005154:epidermal growth factor receptor bi…	-	-
ENSSSCG00000012730	X	120777477	121259228	12091	+	AFF2	21.8032	133.851	71.4278	127.062	179.612	167.05	0.292895	0.431219	0.271691	1.94751	2.85658	2.5821	123.882	-2.85926	1.31417e-11	1.62219e-10	DOWN	AF4/FMR2 family member 2 [Source:NCBI gene;Acc:100512515]	[GO:0002151:G-quadruplex RNA binding][GO:0007611:learning or memory][GO:0010468:regulation of gene expression][GO:0010629:negative regulation of gene expression][GO:0035063:nuclear speck organization][GO:0043484:regulation of RNA splicing][GO:0005634:nucleus][GO:0016607:nuclear speck][GO:0005634:nucleus][GO:0006355:regulation of transcription, DNA-templated][GO:0016607:nuclear speck][GO:0043484:r…	-	AF-4
ENSSSCG00000008874	8	47133703	47210334	5277	+	TMEM144	47.0949	51.4019	37.2478	377.655	377.387	269.923	0.499097	0.379428	0.324627	4.56646	4.73497	3.29144	268.015	-2.85687	6.6448e-21	1.67832e-19	DOWN	transmembrane protein 144 [Source:NCBI gene;Acc:100516327]	[GO:0016021:integral component of membrane][GO:0015144:carbohydrate transmembrane transporter activity][GO:0034219:carbohydrate transmembrane transport][GO:0016020:membrane]	-	-
ENSSSCG00000034167	13	197688632	197718695	7175	+	SLC5A3	27.036	50.0623	51.6355	180.004	235.11	171.769	0.210726	0.271786	0.330976	1.60078	2.16953	1.54048	153.48	-2.85554	8.64897e-14	1.29903e-12	DOWN	solute carrier family 5 member 3 [Source:NCBI gene;Acc:110255177]	[GO:0016020:membrane][GO:0055085:transmembrane transport][GO:0022857:transmembrane transporter activity][GO:0016021:integral component of membrane][GO:0006020:inositol metabolic process][GO:0007422:peripheral nervous system development][GO:0015798:myo-inositol transport][GO:0043576:regulation of respiratory gaseous exchange]	-	-
ENSSSCG00000003591	6	87547320	87687460	28412	-	PUM1	102.039	840.863	825.685	717.663	780	712.559	1.20567	1.15282	1.33654	9.67509	10.9113	9.68762	578.065	-2.8522	3.4297e-48	3.00815e-46	DOWN	pumilio RNA binding family member 1 [Source:NCBI gene;Acc:100517038]	[GO:0003723:RNA binding][GO:0003723:RNA binding][GO:0003723:RNA binding][GO:0003723:RNA binding][GO:0003723:RNA binding][GO:0003723:RNA binding][GO:0003723:RNA binding][GO:0003730:mRNA 3'-UTR binding][GO:0035198:miRNA binding][GO:0007283:spermatogenesis][GO:0008344:adult locomotory behavior][GO:0010608:posttranscriptional regulation of gene expression][GO:0016441:posttranscriptional gene silencin…	-	-
ENSSSCG00000017672	12	36333191	36429291	9461	+	MED13	99.4226	147.718	195.096	695.309	783.027	670.089	0.587688	0.608181	0.948377	4.68934	5.4797	4.55751	561.962	-2.84864	6.56839e-45	5.11375e-43	DOWN	mediator complex subunit 13 [Source:NCBI gene;Acc:100628203]	[GO:0006357:regulation of transcription by RNA polymerase II][GO:0003712:transcription coregulator activity][GO:0016592:mediator complex][GO:0005634:nucleus][GO:0003713:transcription coactivator activity][GO:0046966:thyroid hormone receptor binding][GO:0006367:transcription initiation from RNA polymerase II promoter][GO:0042632:cholesterol homeostasis][GO:0043433:negative regulation of DNA-bindin…	-	-
ENSSSCG00000039236	2	77683738	77687282	1361	-	FGF22	6.1049	19.8373	16.7195	48.2363	33.2988	50.0207	0.250853	0.567757	0.564982	2.26145	1.6199	2.36496	34.4152	-2.844	0.000258258	0.00129986	DOWN	fibroblast growth factor 22 [Source:NCBI gene;Acc:110259378]	[GO:0005576:extracellular region][GO:0008083:growth factor activity][GO:0005104:fibroblast growth factor receptor binding][GO:0008543:fibroblast growth factor receptor signaling pathway][GO:0005730:nucleolus][GO:0005794:Golgi apparatus][GO:0009986:cell surface]	-	-
ENSSSCG00000012229	X	33654656	33678333	1537	+	GP91-PHOX	1136.38	1465.7	1069.62	8553.13	8215.73	7671.1	41.3475	37.1457	32.0056	355.077	353.907	321.156	6394.09	-2.8414	2.63183e-259	1.36769e-255	DOWN	NADPH oxidase heavy chain subunit [Source:NCBI gene;Acc:397108]	[GO:0055114:oxidation-reduction process][GO:0016020:membrane][GO:0016491:oxidoreductase activity][GO:0016021:integral component of membrane]	-	-
ENSSSCG00000004979	1	169373981	169597167	44824	-	MYO9A	34.013	135.592	306.945	209.416	271.436	249.16	0.205083	0.117831	0.314934	1.44068	1.93763	1.72861	191.006	-2.84072	4.7148e-17	9.30737e-16	DOWN	myosin IXA [Source:NCBI gene;Acc:100157683]	[GO:0005524:ATP binding][GO:0005515:protein binding][GO:0007165:signal transduction][GO:0005096:GTPase activator activity][GO:0043547:positive regulation of GTPase activity][GO:0003774:motor activity][GO:0016459:myosin complex][GO:0035556:intracellular signal transduction][GO:0000166:nucleotide binding][GO:0046872:metal ion binding][GO:0003779:actin binding][GO:0034329:cell junction assembly][GO:…	-	-
ENSSSCG00000024674	9	120894825	120985119	21604	-	ABL2	29.6524	206.112	164.392	209.416	245.201	179.32	0.269332	0.371627	0.349959	2.17026	2.63675	1.87409	165.897	-2.8325	9.35276e-15	1.51296e-13	DOWN	ABL proto-oncogene 2, non-receptor tyrosine kinase [Source:NCBI gene;Acc:100627019]	[GO:0004672:protein kinase activity][GO:0005524:ATP binding][GO:0006468:protein phosphorylation][GO:0005515:protein binding][GO:0004713:protein tyrosine kinase activity][GO:0004715:non-membrane spanning protein tyrosine kinase activity][GO:0000166:nucleotide binding][GO:0016301:kinase activity][GO:0016310:phosphorylation][GO:0016740:transferase activity][GO:0018108:peptidyl-tyrosine phosphorylati…	[ssc04012:ErbB signaling pathway][ssc05416:Viral myocarditis]	-
ENSSSCG00000011474	13	40079619	40161872	15738	+	PXK	88.9571	587.348	532.68	637.661	678.085	583.26	1.1618	1.45373	1.55664	9.50198	10.4847	8.76493	496.991	-2.83055	1.4389e-40	9.46532e-39	DOWN	PX domain containing serine/threonine kinase like [Source:NCBI gene;Acc:100515860]	[GO:0004672:protein kinase activity][GO:0005524:ATP binding][GO:0006468:protein phosphorylation][GO:0035091:phosphatidylinositol binding][GO:0003779:actin binding][GO:0004672:protein kinase activity][GO:0005524:ATP binding][GO:0006468:protein phosphorylation][GO:0035091:phosphatidylinositol binding][GO:0016301:kinase activity][GO:0016310:phosphorylation][GO:0005886:plasma membrane][GO:0005737:cyt…	-	-
ENSSSCG00000009111	8	104677583	104844171	15098	-	SYNPO2	5.23277	34.1899	17.2481	30.5889	49.4437	30.2012	0.0366622	0.0882096	0.0525402	0.244525	0.410125	0.24347	28.8666	-2.81318	0.000956163	0.00437888	DOWN	synaptopodin 2 [Source:NCBI gene;Acc:100525414]	[GO:0005515:protein binding][GO:0031005:filamin binding][GO:0051393:alpha-actinin binding][GO:0001725:stress fiber][GO:0005829:cytosol][GO:0005925:focal adhesion][GO:0015629:actin cytoskeleton][GO:0030018:Z disc][GO:0043231:intracellular membrane-bounded organelle][GO:0005634:nucleus][GO:0030018:Z disc][GO:0015629:actin cytoskeleton][GO:0003779:actin binding][GO:0032233:positive regulation of act…	-	-
ENSSSCG00000016832	16	21300141	21330156	1996	+	IL7R	311.35	401.844	344.599	2072.99	2289.55	2186.75	8.72341	7.84214	7.94005	66.2685	75.9462	70.4972	1715.16	-2.81028	3.98645e-117	3.06913e-114	DOWN	interleukin 7 receptor [Source:NCBI gene;Acc:100271930]	[GO:0016020:membrane][GO:0005515:protein binding][GO:0004896:cytokine receptor activity][GO:0016021:integral component of membrane][GO:0019221:cytokine-mediated signaling pathway][GO:0000902:cell morphogenesis][GO:0001915:negative regulation of T cell mediated cytotoxicity][GO:0002377:immunoglobulin production][GO:0008284:positive regulation of cell population proliferation][GO:0008361:regulation…	-	-
ENSSSCG00000016834	16	21405545	21463031	12651	-	LMBRD2	53.1998	140.79	180.692	350.596	390.505	371.852	0.530046	0.433495	0.656877	3.9855	4.60626	4.26293	291.538	-2.80263	1.03274e-25	3.54249e-24	DOWN	LMBR1 domain containing 2 [Source:NCBI gene;Acc:100514993]	[GO:0016020:membrane][GO:0016021:integral component of membrane][GO:0016020:membrane][GO:0016021:integral component of membrane][GO:0016020:membrane][GO:0016021:integral component of membrane][GO:0016020:membrane][GO:0016021:integral component of membrane]	-	-
ENSSSCG00000033074	14	81684582	81764084	6083	-	ZCCHC24	7.84915	33.5723	39.4739	40.0009	74.6701	49.0769	0.116961	0.214982	0.298444	0.680083	1.3173	0.841456	42.8993	-2.80072	8.3506e-05	0.000457643	DOWN	zinc finger CCHC-type containing 24 [Source:NCBI gene;Acc:100621092]	[GO:0008270:zinc ion binding][GO:0003676:nucleic acid binding][GO:0008270:zinc ion binding][GO:0003676:nucleic acid binding]	-	-
ENSSSCG00000010456	14	101410047	101474382	11149	-	PANK1	5.23277	39.916	22.7125	30.5889	40.3622	36.8077	0.0848224	0.13946	0.0936912	0.565739	0.774592	0.686518	28.2479	-2.78143	0.000924498	0.00424135	DOWN	pantothenate kinase 1 [Source:NCBI gene;Acc:100154650]	[GO:0005524:ATP binding][GO:0004594:pantothenate kinase activity][GO:0015937:coenzyme A biosynthetic process][GO:0016310:phosphorylation][GO:0042803:protein homodimerization activity][GO:1905502:acetyl-CoA binding][GO:0071944:cell periphery][GO:0005524:ATP binding][GO:0004594:pantothenate kinase activity][GO:0015937:coenzyme A biosynthetic process][GO:0016310:phosphorylation][GO:0005524:ATP bindi…	[ssc00770:Pantothenate and CoA biosynthesis]	-
ENSSSCG00000001087	7	19244411	19295802	8046	+	MRS2	11.3377	10.3448	12.9437	68.2368	82.7426	81.1657	0.097666	0.0500818	0.0739858	0.670673	0.843855	0.804501	60.8707	-2.77285	1.33336e-06	9.36683e-06	DOWN	magnesium transporter MRS2 [Source:NCBI gene;Acc:100151824]	[GO:0016020:membrane][GO:0016021:integral component of membrane][GO:0016020:membrane][GO:0016021:integral component of membrane][GO:0005743:mitochondrial inner membrane][GO:0015095:magnesium ion transmembrane transporter activity][GO:0015095:magnesium ion transmembrane transporter activity][GO:0015693:magnesium ion transport][GO:0045016:mitochondrial magnesium ion transmembrane transport][GO:0045…	-	-
ENSSSCG00000008978	8	71713803	71725674	1180	-	CXCL11	12.2098	20.9777	13.4833	74.1193	86.7788	88.716	0.578662	0.692489	0.525516	4.00793	4.8691	4.83785	65.456	-2.77058	5.37628e-07	3.97005e-06	DOWN	C-X-C motif chemokine ligand 11 [Source:NCBI gene;Acc:100169744]	[GO:0005576:extracellular region][GO:0006955:immune response][GO:0008009:chemokine activity][GO:0006935:chemotaxis][GO:0006952:defense response][GO:0006954:inflammatory response][GO:0006955:immune response][GO:0005615:extracellular space][GO:0005623:cell][GO:0005125:cytokine activity][GO:0005615:extracellular space][GO:0006954:inflammatory response][GO:0071222:cellular response to lipopolysacchar…	-	-
ENSSSCG00000033763	1	230605256	230907674	3545	-	GNAQ	136.924	218.108	177.037	924.726	982.82	878.666	2.16004	2.39659	2.29677	16.6444	18.3559	15.9492	730.784	-2.76168	1.77056e-56	2.21715e-54	DOWN	G protein subunit alpha q [Source:NCBI gene;Acc:654405]	[GO:0007186:G protein-coupled receptor signaling pathway][GO:0003924:GTPase activity][GO:0007165:signal transduction][GO:0019001:guanyl nucleotide binding][GO:0031683:G-protein beta/gamma-subunit complex binding][GO:0001664:G protein-coupled receptor binding][GO:0000166:nucleotide binding][GO:0016020:membrane][GO:0005634:nucleus][GO:0046872:metal ion binding][GO:0001664:G protein-coupled receptor…	-	-
ENSSSCG00000001710	7	40106513	40349398	7435	+	RUNX2	57.5604	398.983	220.312	384.714	419.767	365.246	1.50421	2.09031	1.36279	11.4709	12.9871	10.9826	306.822	-2.75982	4.13288e-26	1.44145e-24	DOWN	runt related transcription factor 2 [Source:NCBI gene;Acc:100737965]	[GO:0003700:DNA-binding transcription factor activity][GO:0006355:regulation of transcription, DNA-templated][GO:0005634:nucleus][GO:0003677:DNA binding][GO:0005524:ATP binding][GO:0000978:RNA polymerase II proximal promoter sequence-specific DNA binding][GO:0001228:DNA-binding transcription activator activity, RNA polymerase II-specific][GO:0003682:chromatin binding][GO:0019904:protein domain sp…	-	Runt
ENSSSCG00000026113	13	145364768	145648350	26824	+	ZBTB20	3.48851	40.127	19.2621	18.8239	28.2536	23.5947	0.0292228	0.0582708	0.0330255	0.179914	0.280204	0.227421	18.5402	-2.75842	0.00759364	0.0286738	DOWN	zinc finger and BTB domain containing 20 [Source:NCBI gene;Acc:100624908]	[GO:0003676:nucleic acid binding][GO:0005515:protein binding][GO:0003676:nucleic acid binding][GO:0005515:protein binding][GO:0003676:nucleic acid binding][GO:0005515:protein binding][GO:0003676:nucleic acid binding][GO:0005515:protein binding][GO:0003676:nucleic acid binding][GO:0005515:protein binding][GO:0003676:nucleic acid binding][GO:0005515:protein binding][GO:0003676:nucleic acid binding]…	-	ZBTB
ENSSSCG00000004739	1	129594990	129697417	52525	-	MGA	58.4326	337.3	414.646	343.537	457.102	380.346	0.349272	0.250143	0.363062	2.3429	3.23475	2.6159	309.854	-2.75342	4.97578e-24	1.53687e-22	DOWN	MAX dimerization protein MGA [Source:NCBI gene;Acc:100156980]	[GO:0003700:DNA-binding transcription factor activity][GO:0006355:regulation of transcription, DNA-templated][GO:0005634:nucleus][GO:0046983:protein dimerization activity][GO:0071339:MLL1 complex][GO:0003700:DNA-binding transcription factor activity][GO:0006355:regulation of transcription, DNA-templated][GO:0005634:nucleus][GO:0046983:protein dimerization activity][GO:0071339:MLL1 complex][GO:000…	-	T-box
ENSSSCG00000034763	11	76650837	76654613	3777	-	IRS2	40.99	56.0169	65.5769	298.83	255.291	273.698	0.606917	0.57771	0.798499	5.04834	4.47513	4.66292	217.202	-2.74983	3.98371e-19	9.01082e-18	DOWN	insulin receptor substrate 2 [Source:HGNC Symbol;Acc:HGNC:6126]	[GO:0008286:insulin receptor signaling pathway][GO:0005158:insulin receptor binding][GO:0019901:protein kinase binding][GO:0043548:phosphatidylinositol 3-kinase binding][GO:0002053:positive regulation of mesenchymal cell proliferation][GO:0002903:negative regulation of B cell apoptotic process][GO:0007420:brain development][GO:0008284:positive regulation of cell population proliferation][GO:00097…	-	-
ENSSSCG00000023026	X	43613605	43811909	19566	+	CLCN5	26.1638	234.674	223.818	183.533	156.404	186.87	0.288313	0.467198	0.526093	2.30755	2.04046	2.36939	138.243	-2.7464	8.09284e-13	1.11704e-11	DOWN	chloride voltage-gated channel 5 [Source:NCBI gene;Acc:397263]	[GO:0016020:membrane][GO:0055085:transmembrane transport][GO:0006821:chloride transport][GO:0005247:voltage-gated chloride channel activity][GO:0016021:integral component of membrane][GO:0006811:ion transport][GO:1902476:chloride transmembrane transport][GO:0016020:membrane][GO:0055085:transmembrane transport][GO:0006821:chloride transport][GO:0005247:voltage-gated chloride channel activity][GO:0…	-	-
ENSSSCG00000014009	2	78130842	78202504	16803	-	CNOT6	19.1868	103.22	62.0801	117.65	144.295	121.749	0.15805	0.239284	0.169917	1.10575	1.40722	1.15396	100.72	-2.73765	9.39899e-10	9.64347e-09	DOWN	CCR4-NOT transcription complex subunit 6 [Source:NCBI gene;Acc:100516183]	[GO:0005515:protein binding][GO:0004535:poly(A)-specific ribonuclease activity][GO:0090503:RNA phosphodiester bond hydrolysis, exonucleolytic][GO:0004532:exoribonuclease activity][GO:0000289:nuclear-transcribed mRNA poly(A) tail shortening][GO:0008284:positive regulation of cell population proliferation][GO:0010606:positive regulation of cytoplasmic mRNA processing body assembly][GO:0043928:exonu…	-	-
ENSSSCG00000000906	5	88606814	88682326	11767	+	TMCC3	10.4655	147.881	39.7209	70.5898	74.6701	64.1775	0.103515	0.489534	0.155247	0.796631	0.874396	0.730398	54.9757	-2.73719	4.69818e-06	3.07594e-05	DOWN	transmembrane and coiled-coil domain family 3 [Source:NCBI gene;Acc:100518487]	[GO:0016020:membrane][GO:0016021:integral component of membrane][GO:0016020:membrane][GO:0016021:integral component of membrane][GO:0016020:membrane][GO:0016021:integral component of membrane]	-	-
ENSSSCG00000008130	3	46960881	46967975	8180	-	CIAO1	30.5245	125.442	73.9536	225.887	198.784	184.982	0.37592	0.597347	0.415792	3.17403	2.89832	2.62127	160.045	-2.73296	2.11776e-14	3.31989e-13	DOWN	cytosolic iron-sulfur assembly component 1 [Source:NCBI gene;Acc:100738991]	[GO:0005515:protein binding][GO:0016226:iron-sulfur cluster assembly][GO:0097361:CIA complex][GO:0007059:chromosome segregation][GO:0071817:MMXD complex][GO:0016226:iron-sulfur cluster assembly][GO:0097361:CIA complex][GO:0005515:protein binding][GO:0016226:iron-sulfur cluster assembly][GO:0097361:CIA complex][GO:0007059:chromosome segregation][GO:0097428:protein maturation by iron-sulfur cluster…	-	-
ENSSSCG00000015567	9	126007493	126172579	5086	-	FAM129A	597.408	696.06	822.14	3708.32	4259.22	3926.15	6.5689	5.33099	7.4343	46.5234	55.4461	49.6734	3122.78	-2.73079	2.51115e-154	4.74538e-151	DOWN	family with sequence similarity 129 member A [Source:NCBI gene;Acc:100516994]	[GO:0001933:negative regulation of protein phosphorylation][GO:0001934:positive regulation of protein phosphorylation][GO:0034976:response to endoplasmic reticulum stress][GO:0045727:positive regulation of translation][GO:0005737:cytoplasm][GO:0005829:cytosol][GO:0005886:plasma membrane]	-	-
ENSSSCG00000009921	14	40900050	40917266	1396	-	OASL	40.1179	43.8407	36.7896	238.829	284.554	274.642	1.60713	1.22329	1.21202	10.9162	13.4957	12.6594	209.536	-2.73071	2.92512e-18	6.21087e-17	DOWN	2'-5'-oligoadenylate synthetase like [Source:NCBI gene;Acc:595119]	[GO:0005524:ATP binding][GO:0006955:immune response][GO:0003723:RNA binding][GO:0016740:transferase activity][GO:0051607:defense response to virus][GO:0003725:double-stranded RNA binding][GO:0005634:nucleus][GO:0005829:cytosol][GO:0051607:defense response to virus][GO:0005654:nucleoplasm][GO:0045071:negative regulation of viral genome replication][GO:0003725:double-stranded RNA binding][GO:006070…	-	-
ENSSSCG00000012594	X	94401713	94453171	5257	-	IL13RA2	5.23277	15.0024	27.2141	38.8244	35.317	30.2012	0.106182	0.111163	0.238082	0.898869	0.84844	0.705143	27.3938	-2.73015	0.00123696	0.00553676	DOWN	interleukin 13 receptor subunit alpha 2 [Source:NCBI gene;Acc:100156991]	[GO:0016020:membrane][GO:0005515:protein binding][GO:0004896:cytokine receptor activity][GO:0016021:integral component of membrane][GO:0009897:external side of plasma membrane][GO:0019221:cytokine-mediated signaling pathway][GO:0043235:receptor complex][GO:0004896:cytokine receptor activity][GO:0019955:cytokine binding][GO:0016020:membrane][GO:0005515:protein binding][GO:0004896:cytokine receptor…	-	-
ENSSSCG00000006760	4	106566986	106627413	41025	-	HIPK1	221.521	1278.95	1173.31	1410.62	1460.1	1504.4	1.64958	1.21435	1.31532	11.9851	12.8724	12.8901	1149.16	-2.71939	1.2318e-84	3.93928e-82	DOWN	homeodomain interacting protein kinase 1 [Source:NCBI gene;Acc:100156877]	[GO:0004672:protein kinase activity][GO:0005524:ATP binding][GO:0006468:protein phosphorylation][GO:0004672:protein kinase activity][GO:0005524:ATP binding][GO:0006468:protein phosphorylation][GO:0004672:protein kinase activity][GO:0005524:ATP binding][GO:0006468:protein phosphorylation][GO:0016301:kinase activity][GO:0016310:phosphorylation][GO:0003677:DNA binding][GO:0004672:protein kinase acti…	-	-
ENSSSCG00000007000	17	8466099	8579924	13758	+	FAT1	5.23277	12.5972	5.33084	27.0594	43.3894	32.0888	0.0212703	0.0356661	0.0178201	0.125497	0.208807	0.150083	26.9426	-2.71005	0.00161037	0.0070222	DOWN	FAT atypical cadherin 1 [Source:NCBI gene;Acc:100154043]	[GO:0016020:membrane][GO:0005509:calcium ion binding][GO:0007156:homophilic cell adhesion via plasma membrane adhesion molecules][GO:0007155:cell adhesion][GO:0005886:plasma membrane][GO:0016021:integral component of membrane][GO:0098609:cell-cell adhesion][GO:0003382:epithelial cell morphogenesis][GO:0007015:actin filament organization][GO:0007163:establishment or maintenance of cell polarity][G…	-	-
ENSSSCG00000030677	13	197132440	197158787	2985	-	GART	42.7343	52.0753	48.0283	247.064	307.762	283.136	0.800627	0.679555	0.739986	5.28125	6.82634	6.10356	220.174	-2.71004	1.29713e-18	2.82636e-17	DOWN	phosphoribosylglycinamide formyltransferase, phosphoribosylglycinamide synthetase, phosphoribosylaminoimidazole synthetase [Source:NCBI gene;Acc:100620652]	[GO:0046872:metal ion binding][GO:0005524:ATP binding][GO:0009058:biosynthetic process][GO:0009113:purine nucleobase biosynthetic process][GO:0016742:hydroxymethyl-, formyl- and related transferase activity][GO:0004637:phosphoribosylamine-glycine ligase activity][GO:0004641:phosphoribosylformylglycinamidine cyclo-ligase activity][GO:0006189:'de novo' IMP biosynthetic process][GO:0004644:phosphori…	[ssc00230:Purine metabolism][ssc00670:One carbon pool by folate]	-
ENSSSCG00000021072	1	95498733	95603018	7653	-	EPG5	34.013	133.696	44.2685	230.593	233.092	203.858	0.248549	0.680493	0.266032	1.92259	2.01657	1.71407	175.389	-2.70876	1.13758e-15	1.98379e-14	DOWN	ectopic P-granules autophagy protein 5 homolog [Source:NCBI gene;Acc:100518639]	[GO:0006914:autophagy][GO:0005737:cytoplasm][GO:0097352:autophagosome maturation][GO:0006914:autophagy][GO:0006862:nucleotide transport][GO:0008333:endosome to lysosome transport][GO:0032456:endocytic recycling][GO:0034162:toll-like receptor 9 signaling pathway][GO:0097352:autophagosome maturation][GO:1990786:cellular response to dsDNA][GO:0005764:lysosome][GO:0048471:perinuclear region of cytopl…	-	-
ENSSSCG00000030643	3	112631902	112671085	2364	-	SELENOI	15.6983	20.5075	39.9623	98.8257	108.978	99.0976	0.371367	0.337912	0.77745	2.66743	3.05217	2.69742	80.6499	-2.70444	3.74797e-08	3.16961e-07	DOWN	selenoprotein I [Source:NCBI gene;Acc:100512162]	[GO:0016020:membrane][GO:0008654:phospholipid biosynthetic process][GO:0016780:phosphotransferase activity, for other substituted phosphate groups][GO:0016021:integral component of membrane][GO:0016740:transferase activity][GO:0005789:endoplasmic reticulum membrane][GO:0005794:Golgi apparatus][GO:0006646:phosphatidylethanolamine biosynthetic process][GO:0016780:phosphotransferase activity, for ot…	[ssc00564:Glycerophospholipid metabolism][ssc00565:Ether lipid metabolism]	-
ENSSSCG00000001579	7	33000553	33063383	3185	+	CMTR1	128.203	293.267	153.524	841.195	838.525	824.87	2.25106	3.58667	2.21685	16.8523	17.4311	16.6651	658.198	-2.70295	1.64482e-52	1.68428e-50	DOWN	cap methyltransferase 1 [Source:NCBI gene;Acc:100154061]	[GO:0003676:nucleic acid binding][GO:0005515:protein binding][GO:0008168:methyltransferase activity][GO:0032259:methylation][GO:0004483:mRNA (nucleoside-2'-O-)-methyltransferase activity][GO:0006370:7-methylguanosine mRNA capping][GO:0080009:mRNA methylation][GO:0005634:nucleus][GO:0005737:cytoplasm][GO:0004483:mRNA (nucleoside-2'-O-)-methyltransferase activity][GO:0006370:7-methylguanosine mRNA …	-	-
ENSSSCG00000021038	13	179826141	179915149	10912	-	NRIP1	23.5475	77.7138	104.839	162.356	165.485	130.243	0.238779	0.277416	0.441866	1.87843	1.98669	1.51964	120.408	-2.69534	5.37969e-11	6.19341e-10	DOWN	nuclear receptor interacting protein 1 [Source:NCBI gene;Acc:106505834]	[GO:0005634:nucleus][GO:0006357:regulation of transcription by RNA polymerase II][GO:0005102:signaling receptor binding][GO:0003712:transcription coregulator activity][GO:0045944:positive regulation of transcription by RNA polymerase II][GO:0005634:nucleus][GO:0000122:negative regulation of transcription by RNA polymerase II][GO:0003713:transcription coactivator activity][GO:0030331:estrogen rece…	-	-
ENSSSCG00000017159	12	2401816	2455818	2274	+	TBC1D16	56.6883	89.0114	64.1285	380.008	358.215	359.583	1.39412	1.52473	1.29697	10.6629	10.4297	10.1752	288.624	-2.68983	1.25254e-24	4.02418e-23	DOWN	TBC1 domain family member 16 [Source:NCBI gene;Acc:100511401]	[GO:0006886:intracellular protein transport][GO:0005769:early endosome][GO:0005096:GTPase activator activity][GO:0017137:Rab GTPase binding][GO:0090630:activation of GTPase activity][GO:0005096:GTPase activator activity][GO:0001919:regulation of receptor recycling][GO:0005769:early endosome][GO:0005829:cytosol]	-	-
ENSSSCG00000010690	14	129758371	129801477	2985	+	SEC23IP	60.1768	150.835	80.8352	367.067	405.64	387.896	1.12741	1.96831	1.24545	7.84643	8.99734	8.36188	305.195	-2.68528	1.24475e-25	4.2279e-24	DOWN	SEC23 interacting protein [Source:NCBI gene;Acc:100157013]	[GO:0046872:metal ion binding][GO:0005515:protein binding][GO:0006888:endoplasmic reticulum to Golgi vesicle-mediated transport][GO:0004620:phospholipase activity][GO:0006888:endoplasmic reticulum to Golgi vesicle-mediated transport][GO:0030134:COPII-coated ER to Golgi transport vesicle][GO:0005794:Golgi apparatus][GO:0043231:intracellular membrane-bounded organelle]	-	-
ENSSSCG00000029168	3	7184590	7226011	5106	+	MARF1	103.783	120.846	95.0245	640.014	717.439	635.169	1.1367	0.921908	0.855904	7.99797	9.30296	8.00462	524.101	-2.67829	2.90875e-40	1.85473e-38	DOWN	meiosis regulator and mRNA stability factor 1 [Source:NCBI gene;Acc:100623617]	[GO:0003676:nucleic acid binding][GO:0005777:peroxisome][GO:0010468:regulation of gene expression][GO:0003723:RNA binding][GO:0006302:double-strand break repair][GO:0007143:female meiotic nuclear division][GO:0010923:negative regulation of phosphatase activity][GO:0048477:oogenesis][GO:0005794:Golgi apparatus][GO:0043231:intracellular membrane-bounded organelle]	-	-
ENSSSCG00000036139	4	34823677	34867397	6000	+	RRM2B	6.1049	14.5562	6.89233	37.6479	48.4347	31.145	0.0569017	0.0945003	0.0528305	0.400369	0.534469	0.334018	30.8331	-2.67759	0.000816526	0.00377684	DOWN	ribonucleotide reductase regulatory TP53 inducible subunit M2B [Source:NCBI gene;Acc:100157205]	[GO:0055114:oxidation-reduction process][GO:0016491:oxidoreductase activity][GO:0009263:deoxyribonucleotide biosynthetic process][GO:0016020:membrane][GO:0016021:integral component of membrane][GO:0046872:metal ion binding][GO:0005739:mitochondrion][GO:0004748:ribonucleoside-diphosphate reductase activity, thioredoxin disulfide as acceptor][GO:0001822:kidney development][GO:0003014:renal system p…	[ssc00230:Purine metabolism][ssc00240:Pyrimidine metabolism][ssc00480:Glutathione metabolism][ssc04115:p53 signaling pathway]	-
ENSSSCG00000015115	9	46417126	46528482	16557	+	CBL	115.121	232.855	286.181	629.425	824.399	742.76	0.912031	0.547825	0.794932	5.68948	7.73234	6.77077	577.926	-2.67055	3.48568e-38	1.99606e-36	DOWN	Cbl proto-oncogene [Source:NCBI gene;Acc:100518854]	[GO:0007166:cell surface receptor signaling pathway][GO:0005509:calcium ion binding][GO:0004842:ubiquitin-protein transferase activity][GO:0023051:regulation of signaling][GO:0001784:phosphotyrosine residue binding][GO:0005886:plasma membrane][GO:0016567:protein ubiquitination][GO:0061630:ubiquitin protein ligase activity][GO:0045121:membrane raft][GO:0007165:signal transduction][GO:0017124:SH3 d…	[ssc04012:ErbB signaling pathway][ssc04120:Ubiquitin mediated proteolysis][ssc04144:Endocytosis][ssc04630:Jak-STAT signaling pathway][ssc04660:T cell receptor signaling pathway][ssc04910:Insulin signaling pathway][ssc05100:Bacterial invasion of epithelial cells][ssc05200:Pathways in cancer][ssc05205:Proteoglycans in cancer][ssc05220:Chronic myeloid leukemia]	-
ENSSSCG00000004438	1	81908075	81909384	1260	-	TSPYL1	35.7572	44.1748	35.1802	222.358	213.92	241.609	1.58705	1.36566	1.2841	11.2604	11.2408	12.3389	178.411	-2.6604	1.08067e-15	1.88772e-14	DOWN	TSPY like 1 [Source:NCBI gene;Acc:100518283]	[GO:0005634:nucleus][GO:0006334:nucleosome assembly][GO:0019899:enzyme binding][GO:0005730:nucleolus]	-	-
ENSSSCG00000006743	4	104665857	104902264	6597	-	SLC22A15	73.2587	348.134	414.79	458.834	486.365	435.086	2.28623	2.05559	2.89169	16.3376	17.9697	15.6232	363.386	-2.6506	2.52803e-29	1.02637e-27	DOWN	solute carrier family 22 member 15 [Source:NCBI gene;Acc:110255201]	[GO:0016021:integral component of membrane][GO:0055085:transmembrane transport][GO:0022857:transmembrane transporter activity][GO:0016020:membrane][GO:0016021:integral component of membrane][GO:0055085:transmembrane transport][GO:0022857:transmembrane transporter activity][GO:0016020:membrane][GO:0016021:integral component of membrane][GO:0055085:transmembrane transport][GO:0022857:transmembrane …	-	-
ENSSSCG00000014190	2	113297645	113480210	6952	-	FBXL17	27.9081	136.436	66.4181	163.533	186.675	173.657	0.393132	0.764464	0.439387	2.62837	3.11325	2.81471	137.943	-2.64635	1.7465e-12	2.33169e-11	DOWN	F-box and leucine rich repeat protein 17 [Source:NCBI gene;Acc:100513341]	[GO:0005515:protein binding][GO:0005515:protein binding][GO:0005515:protein binding][GO:0005634:nucleus][GO:0005829:cytosol][GO:0061630:ubiquitin protein ligase activity][GO:0031146:SCF-dependent proteasomal ubiquitin-dependent protein catabolic process][GO:0019005:SCF ubiquitin ligase complex][GO:0000209:protein polyubiquitination][GO:0006515:protein quality control for misfolded or incompletely…	-	-
ENSSSCG00000008768	8	27771337	28100520	37488	-	ARAP2	22.6753	356.253	273.647	135.297	149.34	140.624	0.143126	0.370173	0.335713	0.974374	1.11599	1.02131	111.984	-2.6448	1.70444e-10	1.8677e-09	DOWN	ArfGAP with RhoGAP domain, ankyrin repeat and PH domain 2 [Source:NCBI gene;Acc:100521564]	[GO:0005515:protein binding][GO:0007165:signal transduction][GO:0005096:GTPase activator activity][GO:0043547:positive regulation of GTPase activity][GO:0005547:phosphatidylinositol-3,4,5-trisphosphate binding][GO:0005515:protein binding][GO:0007165:signal transduction][GO:0005096:GTPase activator activity][GO:0043547:positive regulation of GTPase activity][GO:0005547:phosphatidylinositol-3,4,5-t…	-	-
ENSSSCG00000011943	13	151722098	152005232	35529	-	BBX	74.1309	799.692	423.981	456.481	549.935	377.515	0.75762	0.876753	0.548824	5.32289	6.654	4.43936	364.515	-2.63698	7.94776e-24	2.43314e-22	DOWN	BBX high mobility group box domain containing [Source:NCBI gene;Acc:100621192]	[GO:0003677:DNA binding][GO:0005634:nucleus][GO:0003677:DNA binding][GO:0005634:nucleus][GO:0060348:bone development][GO:0005654:nucleoplasm][GO:0005829:cytosol][GO:0003677:DNA binding][GO:0005634:nucleus][GO:0003677:DNA binding][GO:0005634:nucleus][GO:0003677:DNA binding][GO:0005634:nucleus][GO:0003677:DNA binding][GO:0005634:nucleus][GO:0003677:DNA binding][GO:0005634:nucleus][GO:0003677:DNA bi…	-	HMG
ENSSSCG00000009683	14	12900033	13100059	5283	-	KIF13B	80.2358	82.0844	75.3812	415.303	549.935	528.521	0.849348	0.605226	0.656225	5.01598	6.89205	6.43745	393.499	-2.63565	2.43023e-27	9.00484e-26	DOWN	kinesin family member 13B [Source:NCBI gene;Acc:100155514]	[GO:0005524:ATP binding][GO:0005515:protein binding][GO:0003777:microtubule motor activity][GO:0007018:microtubule-based movement][GO:0008017:microtubule binding][GO:0000166:nucleotide binding][GO:0016887:ATPase activity][GO:0003774:motor activity][GO:0005874:microtubule][GO:0008017:microtubule binding][GO:0003777:microtubule motor activity][GO:0007018:microtubule-based movement][GO:0005871:kines…	-	-
ENSSSCG00000009123	8	108916356	109221311	2725	+	CAMK2D	152.622	337.903	248.054	915.314	1032.26	887.16	4.77898	4.83018	4.18649	32.7009	38.2672	31.9634	746.84	-2.63029	1.11088e-51	1.08923e-49	DOWN	calcium/calmodulin dependent protein kinase II delta [Source:NCBI gene;Acc:397674]	[GO:0004672:protein kinase activity][GO:0005524:ATP binding][GO:0006468:protein phosphorylation][GO:0004672:protein kinase activity][GO:0005524:ATP binding][GO:0006468:protein phosphorylation][GO:0005516:calmodulin binding][GO:0004683:calmodulin-dependent protein kinase activity]	[ssc04012:ErbB signaling pathway][ssc04020:Calcium signaling pathway][ssc04066:HIF-1 signaling pathway][ssc04114:Oocyte meiosis][ssc04310:Wnt signaling pathway][ssc04713:Circadian entrainment][ssc04720:Long-term potentiation][ssc04722:Neurotrophin signaling pathway][ssc04725:Cholinergic synapse][ssc04728:Dopaminergic synapse][ssc04740:Olfactory transduction][ssc04911:Insulin secretion][ssc04912:G…	-
ENSSSCG00000001972	7	68426259	68447491	435	-	AP4S1	6.97702	10.0746	8.75726	47.0598	36.326	46.2456	0.896973	0.902143	0.925869	6.90291	5.52899	6.8409	34.1521	-2.62981	0.000436469	0.00210654	DOWN	adaptor related protein complex 4 subunit sigma 1 [Source:NCBI gene;Acc:100154615]	[GO:0015031:protein transport][GO:0016020:membrane][GO:0006886:intracellular protein transport][GO:0016192:vesicle-mediated transport][GO:0043231:intracellular membrane-bounded organelle][GO:0030124:AP-4 adaptor complex][GO:0043231:intracellular membrane-bounded organelle]	-	-
ENSSSCG00000009885	14	39326630	39535692	54400	+	HECTD4	231.986	1015.14	874.042	1362.38	1571.1	1371.32	0.935573	0.726882	0.738931	6.26885	7.50133	6.36341	1134.2	-2.6292	2.82546e-71	6.5992e-69	DOWN	HECT domain E3 ubiquitin protein ligase 4 [Source:NCBI gene;Acc:100151787]	[GO:0004842:ubiquitin-protein transferase activity][GO:0016740:transferase activity][GO:0016567:protein ubiquitination][GO:0004842:ubiquitin-protein transferase activity][GO:0016740:transferase activity][GO:0016567:protein ubiquitination][GO:0004842:ubiquitin-protein transferase activity][GO:0016740:transferase activity][GO:0016567:protein ubiquitination][GO:0004842:ubiquitin-protein transferase …	-	-
ENSSSCG00000040100	10	14365938	14467681	2877	-	ITPKB	52.3277	123.388	63.6244	322.36	308.771	337.876	1.01716	1.67059	1.01708	7.14945	7.10581	7.557	255.334	-2.62619	2.23251e-21	5.89673e-20	DOWN	inositol-trisphosphate 3-kinase B [Source:NCBI gene;Acc:102164283]	[GO:0016301:kinase activity][GO:0032958:inositol phosphate biosynthetic process][GO:0016310:phosphorylation][GO:0016740:transferase activity][GO:0008440:inositol-1,4,5-trisphosphate 3-kinase activity][GO:0000165:MAPK cascade][GO:0001932:regulation of protein phosphorylation][GO:0002262:myeloid cell homeostasis][GO:0007166:cell surface receptor signaling pathway][GO:0030217:T cell differentiation]…	-	-
ENSSSCG00000003110	6	52897811	52936960	3498	-	ZC3H4	65.4096	110.701	118.03	429.421	382.432	398.278	1.04573	1.23274	1.55182	7.83312	7.23855	7.32654	318.885	-2.62361	8.82359e-26	3.04172e-24	DOWN	zinc finger CCCH-type containing 4 [Source:NCBI gene;Acc:100515084]	[GO:0046872:metal ion binding][GO:0005634:nucleus][GO:0003700:DNA-binding transcription factor activity][GO:0045892:negative regulation of transcription, DNA-templated][GO:0001162:RNA polymerase II intronic transcription regulatory region sequence-specific DNA binding][GO:0005654:nucleoplasm][GO:0005829:cytosol]	-	-
ENSSSCG00000017791	12	45823002	45888093	4176	-	SSH2	20.9311	65.4466	72.1784	124.709	138.241	122.692	0.280304	0.61047	0.794908	1.90549	2.19176	1.89056	101.643	-2.61874	1.53948e-09	1.54222e-08	DOWN	slingshot protein phosphatase 2 [Source:NCBI gene;Acc:100520864]	[GO:0006470:protein dephosphorylation][GO:0004725:protein tyrosine phosphatase activity][GO:0016311:dephosphorylation][GO:0016791:phosphatase activity][GO:0008138:protein tyrosine/serine/threonine phosphatase activity][GO:0016020:membrane][GO:0016021:integral component of membrane][GO:0016787:hydrolase activity][GO:0035335:peptidyl-tyrosine dephosphorylation]	-	-
ENSSSCG00000006767	4	106881654	107120035	22779	-	MAGI3	10.4655	62.0814	103.434	61.1778	74.6701	56.6272	0.111269	0.106161	0.208834	0.742129	0.939893	0.692743	50.7352	-2.61597	2.15048e-05	0.000129197	DOWN	membrane associated guanylate kinase, WW and PDZ domain containing 3 [Source:NCBI gene;Acc:100153223]	[GO:0005515:protein binding][GO:0007165:signal transduction][GO:0046328:regulation of JNK cascade][GO:0005911:cell-cell junction][GO:0060090:molecular adaptor activity][GO:0030054:cell junction][GO:0005515:protein binding][GO:0007165:signal transduction][GO:0046328:regulation of JNK cascade][GO:0005911:cell-cell junction][GO:0060090:molecular adaptor activity][GO:0005515:protein binding][GO:00071…	-	-
ENSSSCG00000002243	7	80161481	80266332	43609	+	SLC12A6	90.7013	626.823	838.197	567.071	575.162	523.802	0.586403	0.559895	0.883975	4.18305	4.40242	3.89658	439.184	-2.6136	2.9498e-34	1.45994e-32	DOWN	solute carrier family 12 member 6 [Source:NCBI gene;Acc:100156993]	[GO:0016020:membrane][GO:0016021:integral component of membrane][GO:0006811:ion transport][GO:0055085:transmembrane transport][GO:0005887:integral component of plasma membrane][GO:0005215:transporter activity][GO:1902476:chloride transmembrane transport][GO:0015379:potassium:chloride symporter activity][GO:0071477:cellular hypotonic salinity response][GO:0015377:cation:chloride symporter activity…	-	-
ENSSSCG00000015538	9	122486147	122523064	4840	+	KIAA1614	18.3147	41.6361	73.1189	110.591	118.06	107.592	0.211618	0.33509	0.694792	1.45796	1.615	1.43043	88.6391	-2.61342	1.57643e-08	1.39729e-07	DOWN	KIAA1614 ortholog [Source:NCBI gene;Acc:100511579]	[GO:0005515:protein binding][GO:0005634:nucleus][GO:0005080:protein kinase C binding][GO:0017048:Rho GTPase binding][GO:0007163:establishment or maintenance of cell polarity][GO:0060341:regulation of cellular localization][GO:0005938:cell cortex][GO:0016324:apical plasma membrane]	-	-
ENSSSCG00000023378	3	4555440	4569343	3884	-	ZNF316	50.5834	71.8108	72.7291	317.654	277.49	328.438	0.728329	0.720191	0.86119	5.21851	4.73027	5.44135	243.541	-2.60548	9.8133e-20	2.30757e-18	DOWN	zinc finger protein 316 [Source:NCBI gene;Acc:100738074]	[GO:0006355:regulation of transcription, DNA-templated][GO:0003676:nucleic acid binding][GO:0005622:intracellular][GO:0046872:metal ion binding]	-	zf-C2H2
ENSSSCG00000013633	2	69602157	69647520	11555	+	CARM1	58.4326	206.869	101.724	341.184	355.188	365.246	0.562248	0.697371	0.404876	3.74571	4.04622	4.04382	280.012	-2.59907	4.67752e-23	1.37333e-21	DOWN	coactivator associated arginine methyltransferase 1 [Source:NCBI gene;Acc:100294705]	[GO:0008168:methyltransferase activity][GO:0006479:protein methylation][GO:0005829:cytosol][GO:0016740:transferase activity][GO:0032259:methylation][GO:0006355:regulation of transcription, DNA-templated][GO:0008469:histone-arginine N-methyltransferase activity][GO:0034969:histone arginine methylation][GO:0035242:protein-arginine omega-N asymmetric methyltransferase activity][GO:0019919:peptidyl-a…	-	-
ENSSSCG00000025139	6	42273848	42335234	19730	+	ZNF507	5.23277	20.9874	33.7887	25.8829	23.2083	45.3018	0.0437818	0.0414352	0.0787617	0.247086	0.229892	0.436125	24.9064	-2.59278	0.00379926	0.0153469	DOWN	zinc finger protein 507 [Source:NCBI gene;Acc:100524681]	[GO:0003676:nucleic acid binding][GO:0003676:nucleic acid binding][GO:0003676:nucleic acid binding][GO:0003676:nucleic acid binding]	-	zf-C2H2
ENSSSCG00000014081	2	84417409	84537369	1791	-	COL4A3BP	26.1638	42.1114	26.3401	151.768	163.467	156.669	0.816967	0.915887	0.676383	5.40699	6.04299	5.62884	124.517	-2.58837	2.9469e-11	3.48448e-10	DOWN	collagen type IV alpha 3 binding protein [Source:NCBI gene;Acc:100518474]	[GO:0008289:lipid binding][GO:0016310:phosphorylation][GO:0016301:kinase activity][GO:0097001:ceramide binding][GO:0120017:intermembrane ceramide transfer activity][GO:0000902:cell morphogenesis][GO:0001701:in utero embryonic development][GO:0003007:heart morphogenesis][GO:0006672:ceramide metabolic process][GO:0006936:muscle contraction][GO:0007029:endoplasmic reticulum organization][GO:0007165:…	-	-
ENSSSCG00000010329	14	81536419	81644262	3162	+	ZMIZ1	72.3866	129.052	120.131	480.01	403.622	422.817	1.28025	1.58979	1.74728	9.68635	8.45143	8.60444	344.709	-2.58736	2.63049e-26	9.28354e-25	DOWN	zinc finger MIZ-type containing 1 [Source:NCBI gene;Acc:100153816]	[GO:0008270:zinc ion binding][GO:0001570:vasculogenesis][GO:0001701:in utero embryonic development][GO:0003007:heart morphogenesis][GO:0007296:vitellogenesis][GO:0007569:cell aging][GO:0045582:positive regulation of T cell differentiation][GO:0045747:positive regulation of Notch signaling pathway][GO:0045944:positive regulation of transcription by RNA polymerase II][GO:0048146:positive regulation…	-	zf-MIZ
ENSSSCG00000003371	6	67138961	67144398	1794	-	GPR153	8.72128	18.3054	22.2884	41.1774	46.4166	67.9527	0.271867	0.397462	0.571383	1.46456	1.71304	2.43734	41.067	-2.57615	0.000202721	0.0010392	DOWN	G protein-coupled receptor 153 [Source:NCBI gene;Acc:100515319]	[GO:0016021:integral component of membrane][GO:0007186:G protein-coupled receptor signaling pathway][GO:0004930:G protein-coupled receptor activity][GO:0016020:membrane]	-	-
ENSSSCG00000017289	12	15114200	15165296	15810	-	DDX42	90.7013	259.509	184.267	522.364	561.035	530.408	0.791447	0.639378	0.536027	5.20061	5.79585	5.3254	426.127	-2.56855	5.117e-33	2.43403e-31	DOWN	DEAD-box helicase 42 [Source:NCBI gene;Acc:100512557]	[GO:0003676:nucleic acid binding][GO:0005524:ATP binding][GO:0000166:nucleotide binding][GO:0016787:hydrolase activity][GO:0004386:helicase activity][GO:0003676:nucleic acid binding][GO:0005524:ATP binding][GO:0003676:nucleic acid binding][GO:0005524:ATP binding][GO:0008104:protein localization][GO:0042981:regulation of apoptotic process][GO:0005634:nucleus][GO:0005737:cytoplasm][GO:0005829:cytos…	[ssc03040:Spliceosome]	-
ENSSSCG00000034484	6	75001088	75103474	19835	+	SPEN	156.111	381.483	48.8256	770.605	1095.83	901.317	0.872163	0.749171	0.11321	4.91212	7.24816	5.79396	730.967	-2.56433	1.03495e-37	5.86197e-36	DOWN	spen family transcriptional repressor [Source:NCBI gene;Acc:100620266]	[GO:0003676:nucleic acid binding][GO:0003723:RNA binding][GO:0001085:RNA polymerase II transcription factor binding][GO:0003714:transcription corepressor activity][GO:0000122:negative regulation of transcription by RNA polymerase II][GO:0045892:negative regulation of transcription, DNA-templated][GO:0050769:positive regulation of neurogenesis][GO:0005654:nucleoplasm][GO:0017053:transcriptional re…	-	-
ENSSSCG00000014567	9	738551	764472	3813	+	TRIM66	91.5734	103.336	146.231	542.365	571.126	495.488	1.34308	1.05566	1.76377	9.07603	9.91704	8.36179	425.138	-2.54957	1.4678e-31	6.57566e-30	DOWN	tripartite motif containing 66 [Source:NCBI gene;Acc:100518026]	[GO:0008270:zinc ion binding][GO:0005622:intracellular][GO:0005515:protein binding][GO:0005634:nucleus][GO:0046872:metal ion binding][GO:0003682:chromatin binding][GO:0045892:negative regulation of transcription, DNA-templated]	-	-
ENSSSCG00000011504	13	50398853	50432555	1584	-	EOGT	12.2098	28.2849	14.0212	92.9432	68.6158	52.8521	0.431074	0.695564	0.4071	3.74398	2.86805	2.14704	56.6552	-2.54408	2.15154e-05	0.000129223	DOWN	EGF domain specific O-linked N-acetylglucosamine transferase [Source:NCBI gene;Acc:100155485]	[GO:0016757:transferase activity, transferring glycosyl groups][GO:0016262:protein N-acetylglucosaminyltransferase activity][GO:0006493:protein O-linked glycosylation]	-	-
ENSSSCG00000006718	4	101545284	101548637	1921	+	ZNF697	7.84915	15.6177	33.495	47.0598	41.3713	48.1331	0.228504	0.316686	0.801905	1.56313	1.4259	1.61231	36.1034	-2.53578	0.000378706	0.00184836	DOWN	zinc finger protein 697 [Source:NCBI gene;Acc:100154558]	[GO:0003676:nucleic acid binding]	-	zf-C2H2
ENSSSCG00000005041	1	182519684	182606869	10237	-	FERMT2	9.59341	62.4309	84.3037	49.4128	61.5524	55.6834	0.156415	0.237555	0.378742	0.919214	1.18814	1.04463	44.0605	-2.53529	9.18308e-05	0.000498404	DOWN	fermitin family member 2 [Source:NCBI gene;Acc:100517989]	[GO:0007229:integrin-mediated signaling pathway][GO:0007229:integrin-mediated signaling pathway][GO:0005547:phosphatidylinositol-3,4,5-trisphosphate binding][GO:0051015:actin filament binding][GO:0007160:cell-matrix adhesion][GO:0007179:transforming growth factor beta receptor signaling pathway][GO:0016055:Wnt signaling pathway][GO:0033622:integrin activation][GO:0034446:substrate adhesion-depend…	-	-
ENSSSCG00000037621	6	89079276	89085655	3000	+	KIAA1522	42.7343	142.305	46.3061	244.711	272.445	223.678	0.796624	1.84772	0.709883	5.2048	6.01277	4.79771	195.892	-2.53033	1.04331e-15	1.82552e-14	DOWN	KIAA1522 ortholog [Source:NCBI gene;Acc:100621029]	-	-	-
ENSSSCG00000013248	2	15616131	15672874	15775	+	LRP4	6.97702	11.7116	30.1891	34.1184	38.3441	48.1331	0.0482303	0.0289192	0.088014	0.269098	0.31381	0.38285	31.8932	-2.52979	0.000935112	0.0042872	DOWN	LDL receptor related protein 4 [Source:NCBI gene;Acc:100518293]	[GO:0005509:calcium ion binding][GO:0005515:protein binding][GO:0016020:membrane][GO:0016021:integral component of membrane][GO:0030971:receptor tyrosine kinase binding][GO:0042803:protein homodimerization activity][GO:0001822:kidney development][GO:0001932:regulation of protein phosphorylation][GO:0001942:hair follicle development][GO:0008104:protein localization][GO:0009953:dorsal/ventral patte…	-	-
ENSSSCG00000005385	1	241569830	241613629	15931	+	NR4A3	38.3736	46.9921	235.899	202.357	246.21	214.24	0.280634	0.1149	0.681009	1.68849	2.13172	1.80277	175.295	-2.52642	2.85727e-14	4.44566e-13	DOWN	nuclear receptor subfamily 4 group A member 3 [Source:NCBI gene;Acc:397479]	[GO:0008270:zinc ion binding][GO:0003700:DNA-binding transcription factor activity][GO:0043565:sequence-specific DNA binding][GO:0006355:regulation of transcription, DNA-templated][GO:0005634:nucleus][GO:0003677:DNA binding][GO:0004879:nuclear receptor activity][GO:0003707:steroid hormone receptor activity][GO:0000978:RNA polymerase II proximal promoter sequence-specific DNA binding][GO:0005634:n…	-	NGFIB-like
ENSSSCG00000003030	6	49638991	49660975	12407	-	CIC	214.543	497.031	272.998	1256.5	1240.13	1187.28	1.90537	1.56046	1.01196	12.7321	13.0392	12.1326	974.614	-2.51648	6.30656e-67	1.26052e-64	DOWN	capicua transcriptional repressor [Source:NCBI gene;Acc:100515732]	[GO:0003677:DNA binding][GO:0005634:nucleus][GO:0005634:nucleus][GO:0000122:negative regulation of transcription by RNA polymerase II][GO:0003682:chromatin binding][GO:0000122:negative regulation of transcription by RNA polymerase II][GO:0007420:brain development][GO:0007612:learning][GO:0007613:memory][GO:0035176:social behavior][GO:0045892:negative regulation of transcription, DNA-templated][GO…	-	HMG
ENSSSCG00000015569	9	126347586	126452887	10416	+	SWT1	4.36064	5.68551	6.76596	18.8239	31.2807	24.5385	0.0887426	0.0212621	0.0298744	0.437084	0.753663	0.574597	19.7509	-2.51585	0.00950977	0.0352245	DOWN	SWT1 RNA endoribonuclease homolog [Source:NCBI gene;Acc:100518924]	[GO:0005634:nucleus][GO:0006351:transcription, DNA-templated]	-	-
ENSSSCG00000004789	1	131728784	131746115	5814	-	THBS1	1663.15	1782.88	2260.78	9547.27	9485.12	9438.81	15.9976	11.945	17.8836	104.779	108.015	104.466	7533.59	-2.5125	2.28535e-301	1.58352e-297	DOWN	thrombospondin 1 [Source:NCBI gene;Acc:492313]	[GO:0005576:extracellular region][GO:0005509:calcium ion binding][GO:0005515:protein binding][GO:0007155:cell adhesion][GO:0005615:extracellular space][GO:0006954:inflammatory response][GO:0008201:heparin binding][GO:0016525:negative regulation of angiogenesis][GO:0050840:extracellular matrix binding][GO:0062023:collagen-containing extracellular matrix][GO:0016525:negative regulation of angiogene…	-	-
ENSSSCG00000033591	6	31832493	31979935	8571	-	CHD9	41.8621	68.1589	44.0433	235.299	281.527	199.139	0.273142	0.309762	0.23633	1.7517	2.17473	1.49506	189.457	-2.51057	4.53543e-14	6.96292e-13	DOWN	chromodomain helicase DNA binding protein 9 [Source:NCBI gene;Acc:110260954]	[GO:0005524:ATP binding][GO:0005515:protein binding][GO:0016817:hydrolase activity, acting on acid anhydrides][GO:0005634:nucleus]	-	-
ENSSSCG00000026006	1	143498691	143540563	1654	-	KLF13	73.2587	99.5565	83.9945	441.186	425.822	384.121	2.47698	2.34462	2.33553	17.0199	17.0455	14.944	331.097	-2.50792	6.00976e-25	1.97043e-23	DOWN	Kruppel like factor 13 [Source:NCBI gene;Acc:494563]	[GO:0003676:nucleic acid binding][GO:0005634:nucleus][GO:0000981:DNA-binding transcription factor activity, RNA polymerase II-specific][GO:0006357:regulation of transcription by RNA polymerase II][GO:0000978:RNA polymerase II proximal promoter sequence-specific DNA binding][GO:0001228:DNA-binding transcription activator activity, RNA polymerase II-specific][GO:0003677:DNA binding][GO:0006357:regu…	-	zf-C2H2
ENSSSCG00000015820	15	48136362	48241800	35481	+	NSD3	212.799	1427.56	1256.67	1181.2	1314.8	1131.6	1.47175	1.56724	1.6289	9.32098	10.7657	9.00517	960.1	-2.50646	1.88755e-59	2.74382e-57	DOWN	nuclear receptor binding SET domain protein 3 [Source:NCBI gene;Acc:100520868]	[GO:0005634:nucleus][GO:0005515:protein binding][GO:0018024:histone-lysine N-methyltransferase activity][GO:0046872:metal ion binding][GO:0016740:transferase activity][GO:0008168:methyltransferase activity][GO:0032259:methylation][GO:0034968:histone lysine methylation][GO:0003713:transcription coactivator activity][GO:0016571:histone methylation][GO:0045893:positive regulation of transcription, D…	[ssc00310:Lysine degradation]	-
ENSSSCG00000011776	13	121637804	121748886	41139	+	YEATS2	52.3277	244.194	284.189	304.713	307.762	279.361	0.326386	0.231217	0.317704	2.16852	2.27265	2.00493	236.041	-2.50547	8.2921e-19	1.83175e-17	DOWN	YEATS domain containing 2 [Source:NCBI gene;Acc:100512193]	[GO:0006355:regulation of transcription, DNA-templated][GO:0005634:nucleus][GO:0017025:TBP-class protein binding][GO:0042393:histone binding][GO:0140030:modification-dependent protein binding][GO:0000122:negative regulation of transcription by RNA polymerase II][GO:0043966:histone H3 acetylation][GO:0045892:negative regulation of transcription, DNA-templated][GO:0005671:Ada2/Gcn5/Ada3 transcripti…	-	-
ENSSSCG00000008648	3	128880859	128898072	11036	-	RSAD2	2736.74	4673.45	3547.94	15170.9	16186.3	15243.1	18.8276	16.4954	14.7855	119.082	131.834	120.662	12334.3	-2.50491	0	0	DOWN	radical S-adenosyl methionine domain containing 2 [Source:NCBI gene;Acc:396752]	[GO:0003824:catalytic activity][GO:0051536:iron-sulfur cluster binding][GO:0043621:protein self-association][GO:0051539:4 iron, 4 sulfur cluster binding][GO:0009615:response to virus][GO:0034157:positive regulation of toll-like receptor 7 signaling pathway][GO:0034165:positive regulation of toll-like receptor 9 signaling pathway][GO:0035710:CD4-positive, alpha-beta T cell activation][GO:0043367:C…	-	-
ENSSSCG00000022895	13	162355472	162478720	9519	-	CRYBG3	39.2458	104.796	43.1594	197.651	270.427	199.139	0.230568	0.428837	0.208523	1.32489	1.88094	1.34616	176.616	-2.50342	3.6195e-13	5.10439e-12	DOWN	crystallin beta-gamma domain containing 3 [Source:NCBI gene;Acc:100624348]	[GO:0016301:kinase activity][GO:0016310:phosphorylation][GO:0007601:visual perception][GO:0005212:structural constituent of eye lens][GO:0002088:lens development in camera-type eye][GO:0051018:protein kinase A binding][GO:0032991:protein-containing complex]	-	-
ENSSSCG00000018058	12	23582305	23678926	13050	-	ARHGAP23	5.23277	32.7049	9.536	35.2949	31.2807	22.6509	0.0622898	0.0976201	0.0336067	0.479369	0.44084	0.310245	23.6148	-2.50276	0.00476233	0.0188238	DOWN	Rho GTPase activating protein 23 [Source:NCBI gene;Acc:100514368]	[GO:0005515:protein binding][GO:0007165:signal transduction][GO:0005096:GTPase activator activity][GO:0043547:positive regulation of GTPase activity][GO:0005515:protein binding][GO:0007165:signal transduction][GO:0016020:membrane][GO:0016021:integral component of membrane][GO:0005096:GTPase activator activity][GO:0043547:positive regulation of GTPase activity][GO:0005515:protein binding][GO:00071…	-	-
ENSSSCG00000009090	8	101737599	101937111	102167	-	KIAA1109	84.5964	1020.76	664.7	457.657	515.627	463.399	0.308468	0.38918	0.299217	1.90402	2.22594	1.94423	380.32	-2.50145	3.31586e-28	1.28835e-26	DOWN	KIAA1109 ortholog [Source:NCBI gene;Acc:100521104]	[GO:0016020:membrane][GO:0016021:integral component of membrane][GO:0016020:membrane][GO:0016021:integral component of membrane][GO:0016020:membrane][GO:0016021:integral component of membrane][GO:0016020:membrane][GO:0016021:integral component of membrane][GO:0098793:presynapse][GO:0048488:synaptic vesicle endocytosis][GO:0016020:membrane][GO:0016021:integral component of membrane][GO:0016020:mem…	-	-
ENSSSCG00000005287	1	231146345	231171361	1035	+	PSAT1	20.9311	36.4954	37.4598	140.003	94.8512	120.805	1.13097	1.37352	1.66454	8.63114	6.06764	7.51063	94.1475	-2.49954	4.83941e-08	4.04004e-07	DOWN	phosphoserine aminotransferase 1 [Source:NCBI gene;Acc:100154160]	[GO:0003824:catalytic activity][GO:0004648:O-phospho-L-serine:2-oxoglutarate aminotransferase activity][GO:0006564:L-serine biosynthetic process][GO:0016740:transferase activity][GO:0008483:transaminase activity][GO:0008652:cellular amino acid biosynthetic process][GO:0006564:L-serine biosynthetic process][GO:0004648:O-phospho-L-serine:2-oxoglutarate aminotransferase activity][GO:0005829:cytosol]	[ssc00260:Glycine, serine and threonine metabolism][ssc00750:Vitamin B6 metabolism]	-
ENSSSCG00000003848	6	158798205	158982381	22803	+	LRP8	98.5505	1075.25	883.952	529.423	580.207	557.778	1.72661	1.83677	1.78282	10.5831	12.0348	11.2443	441.49	-2.4963	1.0633e-32	4.98936e-31	DOWN	LDL receptor related protein 8 [Source:NCBI gene;Acc:100187577]	[GO:0005509:calcium ion binding][GO:0005515:protein binding][GO:0016020:membrane][GO:0016021:integral component of membrane][GO:0005509:calcium ion binding][GO:0005515:protein binding][GO:0016020:membrane][GO:0016021:integral component of membrane][GO:0005509:calcium ion binding][GO:0005515:protein binding][GO:0016020:membrane][GO:0016021:integral component of membrane][GO:0005509:calcium ion bin…	-	-
ENSSSCG00000011340	13	30407858	30576448	20927	-	SMARCC1	131.691	319.59	425.138	736.487	795.136	683.302	0.925331	0.594872	0.934315	5.90442	6.61455	5.52442	586.654	-2.48673	7.46969e-40	4.635e-38	DOWN	SWI/SNF related, matrix associated, actin dependent regulator of chromatin subfamily c member 1 [Source:NCBI gene;Acc:100519869]	[GO:0003677:DNA binding][GO:0005515:protein binding][GO:0043044:ATP-dependent chromatin remodeling][GO:0016514:SWI/SNF complex][GO:0016020:membrane][GO:0016021:integral component of membrane][GO:0005634:nucleus][GO:0003682:chromatin binding][GO:0047485:protein N-terminus binding][GO:0006337:nucleosome disassembly][GO:0006338:chromatin remodeling][GO:0008286:insulin receptor signaling pathway][GO:…	-	MYB
ENSSSCG00000026083	2	29305410	29365167	4174	-	DNAJC24	21.8032	65.1316	60.27	92.9432	133.195	138.737	0.494654	0.607822	0.664078	2.40587	3.57758	3.62165	96.6696	-2.48356	4.66637e-08	3.90185e-07	DOWN	DnaJ heat shock protein family (Hsp40) member C24 [Source:NCBI gene;Acc:100515252]	[GO:0005634:nucleus][GO:0005829:cytosol][GO:0046872:metal ion binding][GO:0017183:peptidyl-diphthamide biosynthetic process from peptidyl-histidine][GO:0002098:tRNA wobble uridine modification][GO:0001671:ATPase activator activity][GO:0008198:ferrous iron binding][GO:0008270:zinc ion binding][GO:0032781:positive regulation of ATPase activity][GO:0046872:metal ion binding]	-	-
ENSSSCG00000005021	1	180395544	180434803	5006	-	SAV1	13.954	41.4656	40.1153	78.8252	78.7063	76.4468	0.262927	0.322652	0.368544	1.69462	1.75575	1.6574	61.9831	-2.48238	4.28975e-06	2.82813e-05	DOWN	salvador family WW domain containing protein 1 [Source:NCBI gene;Acc:100156165]	[GO:0005515:protein binding][GO:0007165:signal transduction][GO:0042127:regulation of cell population proliferation][GO:0006915:apoptotic process][GO:0035329:hippo signaling][GO:0042802:identical protein binding][GO:0060090:molecular adaptor activity][GO:0001942:hair follicle development][GO:0030216:keratinocyte differentiation][GO:0043065:positive regulation of apoptotic process][GO:0045600:posi…	-	-
ENSSSCG00000000272	5	18588941	18630760	6136	+	SP1	76.7473	282.046	173.497	423.539	459.12	403.941	1.2605	1.79049	1.3004	7.93683	8.92743	7.63367	340.837	-2.48219	2.05147e-25	6.9227e-24	DOWN	Sp1 transcription factor [Source:NCBI gene;Acc:396575]	[GO:0003676:nucleic acid binding][GO:0000977:RNA polymerase II regulatory region sequence-specific DNA binding][GO:0000978:RNA polymerase II proximal promoter sequence-specific DNA binding][GO:0001228:DNA-binding transcription activator activity, RNA polymerase II-specific][GO:0003677:DNA binding][GO:0003690:double-stranded DNA binding][GO:0003700:DNA-binding transcription factor activity][GO:000…	-	zf-C2H2
ENSSSCG00000001905	7	58934780	58995973	1710	-	ARID3B	8.72128	15.0911	10.0095	45.8834	57.5162	42.4704	0.285222	0.343766	0.269207	1.7121	2.22695	1.59817	38.6478	-2.47911	0.000328289	0.00162209	DOWN	AT-rich interaction domain 3B [Source:NCBI gene;Acc:100521805]	[GO:0003677:DNA binding][GO:0005634:nucleus][GO:0000978:RNA polymerase II proximal promoter sequence-specific DNA binding][GO:0000980:RNA polymerase II distal enhancer sequence-specific DNA binding][GO:0001228:DNA-binding transcription activator activity, RNA polymerase II-specific][GO:0045944:positive regulation of transcription by RNA polymerase II][GO:0005654:nucleoplasm]	-	ARID
ENSSSCG00000003715	6	109966082	110097878	3708	-	ZNF521	24.4196	50.0104	41.4889	116.473	151.358	137.793	0.368296	0.525361	0.514592	2.00427	2.70261	2.39122	107.511	-2.47109	3.7688e-09	3.58545e-08	DOWN	zinc finger protein 521 [Source:HGNC Symbol;Acc:HGNC:24605]	[GO:0003676:nucleic acid binding][GO:0005634:nucleus][GO:0003700:DNA-binding transcription factor activity][GO:0006355:regulation of transcription, DNA-templated][GO:0003677:DNA binding][GO:0019904:protein domain specific binding][GO:0048663:neuron fate commitment][GO:0005634:nucleus]	-	zf-C2H2
ENSSSCG00000006369	4	89424839	89447909	1233	+	F11R	101.167	151.774	94.3095	585.895	521.682	575.71	4.58853	4.79482	3.51773	30.3199	28.013	30.0451	446.113	-2.47107	5.10079e-32	2.31002e-30	DOWN	F11 receptor [Source:NCBI gene;Acc:100127138]	[GO:0016020:membrane][GO:0016021:integral component of membrane][GO:0030165:PDZ domain binding][GO:0001817:regulation of cytokine production][GO:0007155:cell adhesion][GO:0030855:epithelial cell differentiation][GO:0031032:actomyosin structure organization][GO:0034260:negative regulation of GTPase activity][GO:0043547:positive regulation of GTPase activity][GO:0050892:intestinal absorption][GO:00…	-	-
ENSSSCG00000006737	4	104117243	104164244	3555	+	IGSF3	56.6883	59.9472	59.9536	321.183	320.88	300.124	0.891769	0.656851	0.775615	5.76481	5.97613	5.43243	249.719	-2.46935	1.46707e-19	3.43036e-18	DOWN	immunoglobulin superfamily member 3 [Source:NCBI gene;Acc:100512602]	[GO:0016020:membrane][GO:0016021:integral component of membrane][GO:0016021:integral component of membrane][GO:0032808:lacrimal gland development]	-	-
ENSSSCG00000015045	9	40721255	40960966	36217	+	NCAM1	22.6753	360.924	211.18	108.238	141.268	125.524	0.197738	0.388187	0.268171	1.07693	1.45848	1.2595	99.4261	-2.46473	1.44816e-08	1.29142e-07	DOWN	neural cell adhesion molecule 1 [Source:NCBI gene;Acc:100515564]	[GO:0016020:membrane][GO:0005515:protein binding][GO:0007155:cell adhesion][GO:0005829:cytosol][GO:0005886:plasma membrane][GO:0016020:membrane][GO:0005515:protein binding][GO:0007155:cell adhesion][GO:0016021:integral component of membrane][GO:0016020:membrane][GO:0005515:protein binding][GO:0007155:cell adhesion][GO:0005886:plasma membrane][GO:0030424:axon][GO:0043025:neuronal cell body][GO:000…	-	-
ENSSSCG00000000926	5	94383946	94469001	50645	+	CEP290	13.0819	100.546	22.5599	62.3543	81.7335	70.784	0.0979638	0.0773332	0.0204866	0.532762	0.724624	0.609907	56.9884	-2.45465	1.51627e-05	9.28112e-05	DOWN	centrosomal protein 290 [Source:NCBI gene;Acc:100155832]	[GO:0005634:nucleus][GO:0005813:centrosome][GO:0060271:cilium assembly][GO:0005634:nucleus][GO:0005813:centrosome][GO:0060271:cilium assembly][GO:0005634:nucleus][GO:0005813:centrosome][GO:0060271:cilium assembly][GO:0042802:identical protein binding][GO:0045893:positive regulation of transcription, DNA-templated][GO:0070201:regulation of establishment of protein localization][GO:0090316:positive…	-	-
ENSSSCG00000010445	14	100747953	100772386	2252	-	ANKRD22	6.1049	13.3651	10.8197	35.2949	35.317	29.2574	0.151603	0.231175	0.220961	1.00003	1.03832	0.835988	26.4935	-2.44541	0.00292313	0.0121066	DOWN	ankyrin repeat domain 22 [Source:NCBI gene;Acc:100152630]	[GO:0005515:protein binding][GO:0016020:membrane][GO:0016021:integral component of membrane]	-	-
ENSSSCG00000011896	13	140674629	140681377	3986	-	ADPRH	23.5475	54.1576	37.8405	137.65	133.195	114.198	0.548238	0.529249	0.436606	3.65658	3.67141	3.05928	102.148	-2.44474	8.5256e-09	7.83473e-08	DOWN	ADP-ribosylarginine hydrolase [Source:NCBI gene;Acc:100153158]	[GO:0000287:magnesium ion binding][GO:0003875:ADP-ribosylarginine hydrolase activity][GO:0051725:protein de-ADP-ribosylation][GO:0016787:hydrolase activity][GO:0005623:cell][GO:0006886:intracellular protein transport][GO:0005096:GTPase activator activity][GO:0017137:Rab GTPase binding][GO:0090630:activation of GTPase activity][GO:0006464:cellular protein modification process][GO:0003875:ADP-ribos…	-	-
ENSSSCG00000004351	1	66390523	66454771	7831	-	USP45	13.0819	61.199	22.8312	90.5902	68.6158	54.7397	0.183725	0.304414	0.134085	1.45161	1.14088	0.884572	56.7569	-2.4418	2.95732e-05	0.000173753	DOWN	ubiquitin specific peptidase 45 [Source:NCBI gene;Acc:100152458]	[GO:0008270:zinc ion binding][GO:0036459:thiol-dependent ubiquitinyl hydrolase activity][GO:0016579:protein deubiquitination][GO:0006511:ubiquitin-dependent protein catabolic process][GO:0016787:hydrolase activity][GO:0046872:metal ion binding][GO:0008233:peptidase activity][GO:0006508:proteolysis][GO:0008234:cysteine-type peptidase activity][GO:0004843:thiol-dependent ubiquitin-specific protease…	-	-
ENSSSCG00000015888	15	67194072	67409921	9190	-	RBMS1	150.878	459.161	311.075	769.429	905.123	775.793	1.98208	1.9462	1.55675	11.5328	14.0774	11.7267	650.306	-2.43699	8.58145e-41	5.69913e-39	DOWN	RNA binding motif single stranded interacting protein 1 [Source:NCBI gene;Acc:100525434]	[GO:0003676:nucleic acid binding][GO:0003723:RNA binding][GO:0005634:nucleus][GO:0005829:cytosol][GO:0005737:cytoplasm][GO:0003723:RNA binding][GO:0003730:mRNA 3'-UTR binding][GO:1990904:ribonucleoprotein complex][GO:0008143:poly(A) binding][GO:0008266:poly(U) RNA binding][GO:0003676:nucleic acid binding][GO:0003723:RNA binding][GO:0003676:nucleic acid binding][GO:0003723:RNA binding][GO:0005829:…	-	-
ENSSSCG00000017278	12	14806692	14865344	3336	+	TEX2	58.4326	68.827	59.2717	322.36	322.898	302.012	0.979552	0.803656	0.817131	6.16575	6.4085	5.82546	251.426	-2.43342	2.45142e-19	5.63067e-18	DOWN	testis expressed 2 [Source:NCBI gene;Acc:100525949]	[GO:0008289:lipid binding][GO:0016020:membrane][GO:0016021:integral component of membrane][GO:0006869:lipid transport][GO:0005783:endoplasmic reticulum][GO:0008289:lipid binding]	-	-
ENSSSCG00000016138	5	16628238	16680025	795	+	ATF1	30.5245	41.285	45.2103	161.18	173.558	157.612	2.14723	2.02285	2.61542	12.9364	14.4542	12.7572	130.719	-2.42671	6.93757e-11	7.91066e-10	DOWN	activating transcription factor 1 [Source:NCBI gene;Acc:102158891]	[GO:0003700:DNA-binding transcription factor activity][GO:0043565:sequence-specific DNA binding][GO:0006355:regulation of transcription, DNA-templated][GO:0005634:nucleus][GO:0003677:DNA binding][GO:0005515:protein binding][GO:0006357:regulation of transcription by RNA polymerase II][GO:0046982:protein heterodimerization activity][GO:0005667:transcription factor complex][GO:0000977:RNA polymerase…	-	TF_bZIP
ENSSSCG00000007700	3	10521062	10574558	2970	+	HIP1	13.0819	44.2082	16.4375	84.7077	71.643	54.7397	0.246328	0.579808	0.254536	1.81986	1.59711	1.18598	56.0431	-2.42323	3.00003e-05	0.000176063	DOWN	huntingtin interacting protein 1 [Source:NCBI gene;Acc:100523598]	[GO:0035091:phosphatidylinositol binding][GO:0048268:clathrin coat assembly][GO:0003779:actin binding][GO:0006915:apoptotic process][GO:0006897:endocytosis][GO:0005543:phospholipid binding][GO:0030136:clathrin-coated vesicle][GO:0030276:clathrin binding][GO:0072583:clathrin-dependent endocytosis][GO:0005737:cytoplasm][GO:0051015:actin filament binding][GO:0030479:actin cortical patch][GO:0007015:…	-	-
ENSSSCG00000030467	13	108795364	108913621	48476	-	PHC3	72.3866	906.803	797.982	365.89	441.966	355.808	0.465251	0.728658	0.757071	2.6832	3.36308	2.63135	309.013	-2.42213	2.97781e-21	7.76659e-20	DOWN	polyhomeotic homolog 3 [Source:NCBI gene;Acc:100626327]	[GO:0008270:zinc ion binding][GO:0005634:nucleus][GO:0005515:protein binding][GO:0008270:zinc ion binding][GO:0005634:nucleus][GO:0005515:protein binding][GO:0031519:PcG protein complex][GO:0035102:PRC1 complex][GO:0008270:zinc ion binding][GO:0005634:nucleus][GO:0005515:protein binding][GO:0008270:zinc ion binding][GO:0005634:nucleus][GO:0005515:protein binding][GO:0008270:zinc ion binding][GO:0…	-	-
ENSSSCG00000017753	12	43985928	44132792	5364	+	KSR1	25.2917	136.775	50.4421	141.18	136.223	129.299	0.522696	0.993242	0.432488	3.32901	3.33302	3.07468	107.998	-2.42139	2.90239e-09	2.81137e-08	DOWN	kinase suppressor of ras 1 [Source:NCBI gene;Acc:100511282]	[GO:0004672:protein kinase activity][GO:0005524:ATP binding][GO:0006468:protein phosphorylation][GO:0035556:intracellular signal transduction][GO:0046872:metal ion binding][GO:0005783:endoplasmic reticulum][GO:0016020:membrane][GO:0007265:Ras protein signal transduction][GO:0005078:MAP-kinase scaffold activity][GO:0008022:protein C-terminus binding][GO:0031434:mitogen-activated protein kinase kin…	-	-
ENSSSCG00000025616	1	169613571	169614209	639	+	SENP8	5.23277	14.8224	5.00001	31.7654	34.3079	17.932	0.457962	0.903555	0.359865	3.17194	3.55476	1.80576	22.3095	-2.41599	0.008311	0.0311281	DOWN	SUMO peptidase family member, NEDD8 specific [Source:NCBI gene;Acc:100625525]	[GO:0006508:proteolysis][GO:0008234:cysteine-type peptidase activity][GO:0008233:peptidase activity]	-	-
ENSSSCG00000035230	6	915274	967107	14412	+	PIEZO1	339.258	835.361	841.729	1768.27	1787.04	1867.75	2.46494	2.25781	2.68608	14.6588	15.372	15.6146	1440.58	-2.41409	1.323e-87	4.66121e-85	DOWN	piezo type mechanosensitive ion channel component 1 [Source:NCBI gene;Acc:102164273]	[GO:0016021:integral component of membrane][GO:0008381:mechanosensitive ion channel activity][GO:0016020:membrane][GO:0055085:transmembrane transport][GO:0033625:positive regulation of integrin activation][GO:0033634:positive regulation of cell-cell adhesion mediated by integrin][GO:0005783:endoplasmic reticulum][GO:0016021:integral component of membrane][GO:0008381:mechanosensitive ion channel a…	-	-
ENSSSCG00000004328	1	57661474	57826188	16767	-	MDN1	114.249	168.532	189.682	562.365	650.841	607.799	0.381061	0.391529	0.520286	2.1401	2.57002	2.33258	483.813	-2.41046	8.48483e-33	3.99941e-31	DOWN	midasin AAA ATPase 1 [Source:NCBI gene;Acc:100525725]	[GO:0005634:nucleus][GO:0005524:ATP binding][GO:0016887:ATPase activity][GO:0000027:ribosomal large subunit assembly][GO:0000166:nucleotide binding][GO:0005730:nucleolus][GO:0005829:cytosol][GO:0045111:intermediate filament cytoskeleton]	-	-
ENSSSCG00000005058	1	184686443	184743753	4761	-	ATG14	8.72128	33.0881	17.5022	52.9423	52.4709	33.0325	0.102443	0.270714	0.169069	0.709539	0.729688	0.446454	36.7918	-2.40005	0.000750644	0.00349231	DOWN	autophagy related 14 [Source:NCBI gene;Acc:100155666]	[GO:0000045:autophagosome assembly][GO:0005776:autophagosome][GO:0034045:phagophore assembly site membrane][GO:0009267:cellular response to starvation][GO:0000423:mitophagy][GO:0051020:GTPase binding][GO:0000045:autophagosome assembly][GO:0000423:mitophagy][GO:0001932:regulation of protein phosphorylation][GO:0001933:negative regulation of protein phosphorylation][GO:0001934:positive regulation o…	-	-
ENSSSCG00000009864	14	36063644	36383803	37163	+	MED13L	129.075	775.712	504.717	651.779	739.638	643.663	0.818133	0.813068	0.624608	4.71363	5.55034	4.69434	541.039	-2.39407	2.33779e-35	1.20885e-33	DOWN	mediator complex subunit 13 like [Source:NCBI gene;Acc:100151978]	[GO:0006357:regulation of transcription by RNA polymerase II][GO:0003712:transcription coregulator activity][GO:0016592:mediator complex][GO:0005634:nucleus][GO:0006357:regulation of transcription by RNA polymerase II][GO:0003712:transcription coregulator activity][GO:0016592:mediator complex][GO:0005634:nucleus][GO:0006357:regulation of transcription by RNA polymerase II][GO:0003712:transcriptio…	-	-
ENSSSCG00000038411	AEMK02000489.1	10649	10723	75	-	ssc-mir-6782	73.2587	121.596	96.7561	380.008	414.722	352.976	54.6257	63.1533	59.3318	323.298	366.111	302.843	305.241	-2.38432	1.27752e-21	3.44434e-20	DOWN	ssc-mir-6782 [Source:miRBase;Acc:MI0031620]	-	-	-
ENSSSCG00000039301	2	58974167	59061503	17728	-	UPF1	255.533	1908.01	1689.54	1350.62	1338.01	1312.81	2.20634	4.19236	4.38309	13.3055	13.6773	13.0425	1064.24	-2.38373	4.07801e-68	8.56259e-66	DOWN	UPF1 RNA helicase and ATPase [Source:NCBI gene;Acc:100738783]	[GO:0008270:zinc ion binding][GO:0003677:DNA binding][GO:0016787:hydrolase activity][GO:0005524:ATP binding][GO:0005737:cytoplasm][GO:0004386:helicase activity][GO:0000184:nuclear-transcribed mRNA catabolic process, nonsense-mediated decay][GO:0003682:chromatin binding][GO:0003723:RNA binding][GO:0004004:ATP-dependent RNA helicase activity][GO:0042162:telomeric DNA binding][GO:0000294:nuclear-tra…	[ssc03013:RNA transport][ssc03015:mRNA surveillance pathway]	-
ENSSSCG00000012203	X	26635448	26729038	12111	-	TAB3	28.7802	103.667	120.079	145.886	154.386	148.175	0.347776	0.333426	0.455991	2.01136	2.20867	2.06022	119.306	-2.37712	6.90985e-10	7.17458e-09	DOWN	TGF-beta activated kinase 1 (MAP3K7) binding protein 3 [Source:NCBI gene;Acc:100517796]	[GO:0005515:protein binding][GO:0016301:kinase activity][GO:0016310:phosphorylation][GO:0046872:metal ion binding][GO:0043123:positive regulation of I-kappaB kinase/NF-kappaB signaling][GO:0005515:protein binding][GO:0046872:metal ion binding][GO:0005515:protein binding][GO:0046872:metal ion binding]	-	-
ENSSSCG00000022903	9	103210771	103262902	9030	-	NAPEPLD	16.5704	74.0552	71.2309	90.5902	83.7516	83.9971	0.188007	0.319452	0.362787	1.17272	1.125	1.09657	68.7273	-2.3767	2.66803e-06	1.79891e-05	DOWN	N-acyl phosphatidylethanolamine phospholipase D [Source:NCBI gene;Acc:100737731]	[GO:0008270:zinc ion binding][GO:0070290:N-acylphosphatidylethanolamine-specific phospholipase D activity][GO:0042802:identical protein binding][GO:0070290:N-acylphosphatidylethanolamine-specific phospholipase D activity][GO:0001659:temperature homeostasis][GO:0048874:host-mediated regulation of intestinal microbiota composition][GO:0050729:positive regulation of inflammatory response][GO:0070291…	-	-
ENSSSCG00000021956	15	66741623	66847527	5169	-	LY75	27.036	47.2535	32.3851	151.768	146.313	123.636	0.292505	0.356094	0.288144	1.87346	1.8741	1.53912	112.188	-2.37655	3.76085e-09	3.57952e-08	DOWN	lymphocyte antigen 75 [Source:NCBI gene;Acc:595126]	[GO:0016020:membrane][GO:0016021:integral component of membrane][GO:0004888:transmembrane signaling receptor activity][GO:0009897:external side of plasma membrane]	-	-
ENSSSCG00000025355	6	45575755	45599448	4194	+	ZNF146	21.8032	47.241	78.0303	94.1197	139.25	105.704	0.445496	0.438761	0.855668	2.1942	3.3685	2.48513	90.2192	-2.37587	2.55714e-07	1.97206e-06	DOWN	zinc finger protein 146 [Source:NCBI gene;Acc:100621065]	[GO:0003676:nucleic acid binding][GO:0005634:nucleus][GO:0003700:DNA-binding transcription factor activity][GO:0006355:regulation of transcription, DNA-templated][GO:0003677:DNA binding][GO:0005730:nucleolus][GO:0005829:cytosol][GO:0003676:nucleic acid binding][GO:0005634:nucleus][GO:0003700:DNA-binding transcription factor activity][GO:0006355:regulation of transcription, DNA-templated][GO:00036…	-	zf-C2H2
ENSSSCG00000021731	15	44615713	44802789	19491	+	WWC2	6.97702	38.2653	13.7777	25.8829	40.3622	41.5266	0.0583583	0.0764731	0.0325097	0.247012	0.399692	0.399662	28.6872	-2.36908	0.00288699	0.011976	DOWN	WW and C2 domain containing 2 [Source:NCBI gene;Acc:100621011]	[GO:0019900:kinase binding][GO:0060090:molecular adaptor activity][GO:0000122:negative regulation of transcription by RNA polymerase II][GO:0035331:negative regulation of hippo signaling][GO:0046621:negative regulation of organ growth][GO:0005829:cytosol]	-	-
ENSSSCG00000004634	1	120807328	120946698	10855	-	AP4E1	21.8032	146.206	50.2606	112.944	133.195	91.5473	0.172464	0.524654	0.212945	1.01933	1.24735	0.833218	89.8724	-2.36706	2.49194e-07	1.92493e-06	DOWN	adaptor related protein complex 4 subunit epsilon 1 [Source:NCBI gene;Acc:100155124]	[GO:0015031:protein transport][GO:0006886:intracellular protein transport][GO:0016192:vesicle-mediated transport][GO:0030117:membrane coat][GO:0030124:AP-4 adaptor complex][GO:0016020:membrane][GO:0015031:protein transport][GO:0006886:intracellular protein transport][GO:0016192:vesicle-mediated transport][GO:0030117:membrane coat][GO:0030124:AP-4 adaptor complex][GO:0016020:membrane][GO:0005794:G…	-	-
ENSSSCG00000017901	12	51923417	51931940	1980	+	INCA1	11.3377	21.5905	7.08314	60.0013	60.5433	54.7397	0.320226	0.424751	0.164525	1.9336	2.0245	1.77897	46.6555	-2.36475	0.000112663	0.000604059	DOWN	inhibitor of CDK, cyclin A1 interacting protein 1 [Source:NCBI gene;Acc:100511224]	[GO:0005737:cytoplasm][GO:0008285:negative regulation of cell population proliferation][GO:0030332:cyclin binding][GO:0004861:cyclin-dependent protein serine/threonine kinase inhibitor activity][GO:0004861:cyclin-dependent protein serine/threonine kinase inhibitor activity][GO:0030332:cyclin binding][GO:0044877:protein-containing complex binding][GO:0008285:negative regulation of cell population …	-	-
ENSSSCG00000011425	13	33771318	33885661	10438	+	RAD54L2	37.5015	140.884	184.921	203.534	188.693	186.87	0.396228	0.525753	0.814778	2.45361	2.36033	2.2718	154.15	-2.36285	3.75437e-12	4.87458e-11	DOWN	RAD54 like 2 [Source:NCBI gene;Acc:100520639]	[GO:0005524:ATP binding][GO:0005524:ATP binding]	-	-
ENSSSCG00000036457	1	255436206	255459020	702	-	TNFSF8	10.4655	3.45883	12.6618	61.1778	49.4437	50.9645	0.833725	0.191924	0.829524	5.56068	4.66328	4.67157	43.0129	-2.3613	0.000228479	0.00116065	DOWN	TNF superfamily member 8 [Source:NCBI gene;Acc:574055]	[GO:0016020:membrane][GO:0005515:protein binding][GO:0006955:immune response][GO:0005164:tumor necrosis factor receptor binding][GO:0016021:integral component of membrane][GO:0043374:CD8-positive, alpha-beta T cell differentiation][GO:0045944:positive regulation of transcription by RNA polymerase II][GO:0050830:defense response to Gram-positive bacterium]	-	-
ENSSSCG00000029331	14	20680282	21020259	13018	-	PALLD	106.4	547.751	937.708	569.424	481.32	584.204	1.35265	1.63899	3.31279	8.25949	7.2443	8.54561	435.337	-2.35653	1.12084e-27	4.22846e-26	DOWN	palladin, cytoskeletal associated protein [Source:NCBI gene;Acc:100627292]	[GO:0003334:keratinocyte development][GO:0003382:epithelial cell morphogenesis][GO:0030036:actin cytoskeleton organization][GO:0005634:nucleus][GO:0005829:cytosol][GO:0005884:actin filament][GO:0005886:plasma membrane][GO:0015629:actin cytoskeleton][GO:0030018:Z disc][GO:0030027:lamellipodium][GO:0051015:actin filament binding][GO:0030017:sarcomere][GO:0031430:M band][GO:0031674:I band]	-	-
ENSSSCG00000033497	6	68957283	69211169	4854	-	RERE	204.95	291.059	176.1	1072.96	1051.44	1024.95	2.36128	2.33571	1.66851	14.1045	14.3417	13.5874	838.576	-2.35634	3.01812e-54	3.39123e-52	DOWN	arginine-glutamic acid dipeptide repeats [Source:NCBI gene;Acc:100738753]	[GO:0008270:zinc ion binding][GO:0043565:sequence-specific DNA binding][GO:0006355:regulation of transcription, DNA-templated][GO:0003677:DNA binding][GO:0003682:chromatin binding][GO:0005634:nucleus][GO:1903508:positive regulation of nucleic acid-templated transcription][GO:0003713:transcription coactivator activity][GO:0003714:transcription corepressor activity][GO:0006338:chromatin remodeling]…	-	zf-GATA
ENSSSCG00000021885	18	31025531	31125721	4662	-	MDFIC	197.101	760.117	305.416	1008.26	942.458	1061.76	3.54998	6.35105	3.01293	20.7196	20.0964	22.0038	802.394	-2.34921	2.97491e-49	2.71225e-47	DOWN	MyoD family inhibitor domain containing [Source:NCBI gene;Acc:100192442]	[GO:0005634:nucleus][GO:0005737:cytoplasm][GO:0008134:transcription factor binding][GO:0045892:negative regulation of transcription, DNA-templated][GO:0042308:negative regulation of protein import into nucleus][GO:0045892:negative regulation of transcription, DNA-templated][GO:0050434:positive regulation of viral transcription][GO:0005634:nucleus][GO:0005730:nucleolus][GO:0005737:cytoplasm]	-	-
ENSSSCG00000009806	14	30864608	30889805	15333	-	SETD1B	136.052	438.777	389.069	676.485	738.629	664.426	1.43694	1.11469	1.167	8.15199	9.23586	8.07446	553.898	-2.34917	2.71332e-36	1.46119e-34	DOWN	SET domain containing 1B, histone lysine methyltransferase [Source:NCBI gene;Acc:100156137]	[GO:0003676:nucleic acid binding][GO:0005515:protein binding][GO:0048188:Set1C/COMPASS complex][GO:0018024:histone-lysine N-methyltransferase activity][GO:0051568:histone H3-K4 methylation][GO:0005634:nucleus][GO:0003723:RNA binding][GO:0003676:nucleic acid binding][GO:0005515:protein binding][GO:0048188:Set1C/COMPASS complex][GO:0018024:histone-lysine N-methyltransferase activity][GO:0051568:his…	-	-
ENSSSCG00000003654	6	95150836	95304767	53925	+	MACF1	600.896	2363.58	1805.28	2867.12	3343	2941.78	2.46965	1.70733	1.53966	13.4448	16.2664	13.9117	2438.2	-2.34425	1.1966e-98	5.40733e-96	DOWN	microtubule actin crosslinking factor 1 [Source:NCBI gene;Acc:106504077]	[GO:0005509:calcium ion binding][GO:0005515:protein binding][GO:0005856:cytoskeleton][GO:0007010:cytoskeleton organization][GO:0008092:cytoskeletal protein binding][GO:0005509:calcium ion binding][GO:0005515:protein binding][GO:0005856:cytoskeleton][GO:0007010:cytoskeleton organization][GO:0008092:cytoskeletal protein binding][GO:0005509:calcium ion binding][GO:0005515:protein binding][GO:0005856…	-	-
ENSSSCG00000004018	1	1581995	1698532	20502	-	AFDN	17.4426	595.86	146.595	94.1197	85.7697	84.9408	0.176139	1.1321	0.328846	1.08442	1.02541	0.986952	70.5682	-2.33821	2.61523e-06	1.76464e-05	DOWN	afadin, adherens junction formation factor [Source:NCBI gene;Acc:100514741]	[GO:0005515:protein binding][GO:0007165:signal transduction][GO:0050839:cell adhesion molecule binding][GO:0021537:telencephalon development][GO:0021987:cerebral cortex development][GO:0034334:adherens junction maintenance][GO:0044331:cell-cell adhesion mediated by cadherin][GO:0048854:brain morphogenesis][GO:0048872:homeostasis of number of cells][GO:0060019:radial glial cell differentiation][GO…	-	-
ENSSSCG00000000647	5	61799356	61809691	1552	+	OLR1	591.303	1268.15	636.514	2974.18	2950.48	3009.74	21.3067	31.8286	18.8619	122.278	125.869	124.787	2381.43	-2.3325	3.19833e-127	3.49914e-124	DOWN	oxidized low density lipoprotein receptor 1 [Source:NCBI gene;Acc:396724]	[GO:0030246:carbohydrate binding][GO:0016020:membrane][GO:0016021:integral component of membrane][GO:0042802:identical protein binding][GO:0005654:nucleoplasm][GO:0005886:plasma membrane][GO:0043231:intracellular membrane-bounded organelle][GO:0043235:receptor complex]	-	-
ENSSSCG00000035954	12	42874463	42920442	18938	-	ATAD5	18.3147	198.239	388.861	95.2962	84.7607	96.2663	0.148096	0.407748	0.944344	0.879208	0.81144	0.895678	73.6595	-2.33008	1.74941e-06	1.21257e-05	DOWN	ATPase family AAA domain containing 5 [Source:NCBI gene;Acc:100522895]	[GO:0005524:ATP binding][GO:0061860:DNA clamp unloader activity][GO:0002377:immunoglobulin production][GO:0006974:cellular response to DNA damage stimulus][GO:0008630:intrinsic apoptotic signaling pathway in response to DNA damage][GO:0030890:positive regulation of B cell proliferation][GO:0033260:nuclear DNA replication][GO:0042100:B cell proliferation][GO:0042770:signal transduction in response…	-	-
ENSSSCG00000010645	14	124162492	124239727	6883	+	NHLRC2	27.036	156.88	57.1872	143.533	152.367	112.311	0.219666	0.887824	0.382112	1.33059	1.46565	1.04997	108.812	-2.32971	1.79201e-08	1.5764e-07	DOWN	NHL repeat containing 2 [Source:NCBI gene;Acc:100155569]	[GO:0005515:protein binding][GO:0005829:cytosol]	-	-
ENSSSCG00000023437	13	61067774	61397655	26691	+	ITPR1	27.9081	126.803	299.18	131.768	155.395	133.074	0.174345	0.185055	0.515511	0.939203	1.1493	0.956545	112.036	-2.32804	5.45735e-09	5.1077e-08	DOWN	inositol 1,4,5-trisphosphate receptor type 1 [Source:NCBI gene;Acc:397454]	[GO:0016020:membrane][GO:0005216:ion channel activity][GO:0006811:ion transport][GO:0055085:transmembrane transport][GO:0006816:calcium ion transport][GO:0070588:calcium ion transmembrane transport][GO:0005783:endoplasmic reticulum][GO:0005262:calcium channel activity][GO:0005220:inositol 1,4,5-trisphosphate-sensitive calcium-release channel activity][GO:0070679:inositol 1,4,5 trisphosphate bindi…	-	-
ENSSSCG00000033291	12	23317118	23345658	5469	+	PIP4K2B	29.6524	17.2194	71.2986	145.886	153.376	147.231	0.303214	0.122644	0.599575	1.70206	1.85681	1.7323	119.036	-2.32768	1.23992e-09	1.25483e-08	DOWN	phosphatidylinositol-5-phosphate 4-kinase type 2 beta [Source:NCBI gene;Acc:100623031]	[GO:0016307:phosphatidylinositol phosphate kinase activity][GO:0046488:phosphatidylinositol metabolic process][GO:0000166:nucleotide binding][GO:0005524:ATP binding][GO:0016301:kinase activity][GO:0016310:phosphorylation][GO:0016740:transferase activity][GO:0016308:1-phosphatidylinositol-4-phosphate 5-kinase activity][GO:0042803:protein homodimerization activity][GO:0010506:regulation of autophag…	[ssc00562:Inositol phosphate metabolism][ssc04070:Phosphatidylinositol signaling system][ssc04810:Regulation of actin cytoskeleton]	-
ENSSSCG00000008499	3	103249712	103351902	9461	+	STRN	129.075	549.414	268.817	625.896	694.23	619.124	1.62247	2.26204	1.30674	8.97658	10.3314	8.95464	517.081	-2.32444	1.96282e-33	9.53297e-32	DOWN	striatin [Source:NCBI gene;Acc:100524371]	[GO:0005515:protein binding][GO:0070016:armadillo repeat domain binding][GO:0030425:dendrite][GO:0005516:calmodulin binding][GO:0044877:protein-containing complex binding][GO:0051721:protein phosphatase 2A binding][GO:0030331:estrogen receptor binding][GO:0044877:protein-containing complex binding][GO:0051721:protein phosphatase 2A binding][GO:0070016:armadillo repeat domain binding][GO:0008285:n…	-	-
ENSSSCG00000004192	1	31673798	31680169	13795	+	CTGF	7.84915	6.88459	9.81717	44.7069	40.3622	33.0325	0.0791482	0.0194399	0.0327292	0.514358	0.481851	0.383261	31.4877	-2.32343	0.00183324	0.00791106	DOWN	cellular communication network factor 2 [Source:NCBI gene;Acc:100152141]	[GO:0005576:extracellular region][GO:0005515:protein binding][GO:0005520:insulin-like growth factor binding][GO:0005178:integrin binding][GO:0008022:protein C-terminus binding][GO:0008201:heparin binding][GO:0001502:cartilage condensation][GO:0001503:ossification][GO:0001525:angiogenesis][GO:0001894:tissue homeostasis][GO:0007160:cell-matrix adhesion][GO:0007229:integrin-mediated signaling pathwa…	-	-
ENSSSCG00000029578	6	28666453	28828018	46433	+	NFATC3	39.2458	677.418	310.552	198.828	190.712	198.195	0.32753	0.568287	0.307594	1.89325	1.88432	1.90321	156.745	-2.31945	4.01323e-12	5.19123e-11	DOWN	nuclear factor of activated T cells 3 [Source:NCBI gene;Acc:100739450]	[GO:0003700:DNA-binding transcription factor activity][GO:0006355:regulation of transcription, DNA-templated][GO:0003677:DNA binding][GO:0003700:DNA-binding transcription factor activity][GO:0006355:regulation of transcription, DNA-templated][GO:0003677:DNA binding][GO:0003700:DNA-binding transcription factor activity][GO:0006355:regulation of transcription, DNA-templated][GO:0003677:DNA binding]…	-	RHD
ENSSSCG00000002368	7	97746110	97852479	15227	-	LTBP2	6.97702	17.1706	2.29769	35.2949	40.3622	28.3136	0.0508913	0.0439246	0.0069398	0.293736	0.348551	0.237631	27.7369	-2.3111	0.00361331	0.014667	DOWN	latent transforming growth factor beta binding protein 2 [Source:NCBI gene;Acc:100514300]	[GO:0005509:calcium ion binding][GO:0005509:calcium ion binding][GO:0050436:microfibril binding][GO:0097435:supramolecular fiber organization][GO:0097435:supramolecular fiber organization]	-	-
ENSSSCG00000008900	8	55729247	55760635	3921	+	SRP72	156.983	388.014	283.586	789.429	791.1	755.973	4.44738	3.85468	3.32628	25.5174	26.5339	24.6429	623.371	-2.31037	1.11856e-40	7.40491e-39	DOWN	signal recognition particle 72 [Source:NCBI gene;Acc:100520920]	[GO:0005515:protein binding][GO:0008312:7S RNA binding][GO:0006614:SRP-dependent cotranslational protein targeting to membrane][GO:0048500:signal recognition particle][GO:0005737:cytoplasm][GO:0005786:signal recognition particle, endoplasmic reticulum targeting][GO:0043022:ribosome binding][GO:0008312:7S RNA binding][GO:0005786:signal recognition particle, endoplasmic reticulum targeting][GO:0006…	-	-
ENSSSCG00000004154	1	26473935	26489776	9040	-	TNFAIP3	196.229	797.585	656.033	974.139	1012.08	932.462	2.34836	3.43674	3.33755	13.3014	14.3396	12.8401	778.728	-2.30952	1.87065e-48	1.65469e-46	DOWN	TNF alpha induced protein 3 [Source:NCBI gene;Acc:100622156]	[GO:0008270:zinc ion binding][GO:0003677:DNA binding][GO:0016579:protein deubiquitination][GO:0016567:protein ubiquitination][GO:0005634:nucleus][GO:0005737:cytoplasm][GO:0016477:cell migration][GO:0070530:K63-linked polyubiquitin modification-dependent protein binding][GO:0007010:cytoskeleton organization][GO:0004843:thiol-dependent ubiquitin-specific protease activity][GO:0035523:protein K29-li…	[ssc04064:NF-kappa B signaling pathway][ssc04621:NOD-like receptor signaling pathway][ssc04668:TNF signaling pathway][ssc05162:Measles][ssc05169:Epstein-Barr virus infection]	-
ENSSSCG00000027786	13	205349805	205353008	3132	-	ZBTB21	22.6753	26.6867	35.1938	118.826	117.05	100.985	0.404884	0.331902	0.516791	2.42081	2.47439	2.07476	89.8843	-2.30656	1.8471e-07	1.44726e-06	DOWN	zinc finger and BTB domain containing 21 [Source:NCBI gene;Acc:100620128]	[GO:0003676:nucleic acid binding][GO:0005515:protein binding][GO:0005634:nucleus][GO:0006974:cellular response to DNA damage stimulus][GO:0008327:methyl-CpG binding][GO:0005634:nucleus][GO:0005654:nucleoplasm][GO:0005829:cytosol]	-	ZBTB
ENSSSCG00000018086	MT	11069	11365	297	+	ND4L	142.157	47.188	83.0691	698.839	694.23	712.559	26.7676	6.18889	12.8633	150.138	154.762	154.382	561.946	-2.30388	3.18213e-37	1.77814e-35	DOWN	NADH dehydrogenase subunit 4L [Source:NCBI gene;Acc:808509]	[GO:0055114:oxidation-reduction process][GO:0016651:oxidoreductase activity, acting on NAD(P)H][GO:0042773:ATP synthesis coupled electron transport][GO:0016020:membrane][GO:0016021:integral component of membrane][GO:0005739:mitochondrion][GO:0031966:mitochondrial membrane][GO:0005747:mitochondrial respiratory chain complex I][GO:0070469:respirasome][GO:0008137:NADH dehydrogenase (ubiquinone) acti…	[ssc00190:Oxidative phosphorylation][ssc05012:Parkinson's disease]	-
ENSSSCG00000000068	5	7312262	7373440	14433	-	EP300	291.291	670.193	421.039	1424.74	1456.07	1410.02	2.25407	1.80876	1.34164	12.579	13.3395	12.5545	1145.53	-2.29574	1.12647e-68	2.46484e-66	DOWN	E1A binding protein p300 [Source:NCBI gene;Acc:100156226]	[GO:0008270:zinc ion binding][GO:0006355:regulation of transcription, DNA-templated][GO:0005634:nucleus][GO:0003713:transcription coactivator activity][GO:0005515:protein binding][GO:0003712:transcription coregulator activity][GO:0004402:histone acetyltransferase activity][GO:0016573:histone acetylation][GO:0000123:histone acetyltransferase complex][GO:0046872:metal ion binding][GO:0016740:transf…	[ssc04066:HIF-1 signaling pathway][ssc04110:Cell cycle][ssc04310:Wnt signaling pathway][ssc04330:Notch signaling pathway][ssc04350:TGF-beta signaling pathway][ssc04520:Adherens junction][ssc04630:Jak-STAT signaling pathway][ssc04720:Long-term potentiation][ssc04916:Melanogenesis][ssc05016:Huntington's disease][ssc05152:Tuberculosis][ssc05161:Hepatitis B][ssc05164:Influenza A][ssc05166:HTLV-I infe…	-
ENSSSCG00000015375	9	89341141	89450696	19048	+	ITGB8	129.947	246.017	274.532	617.661	691.203	598.361	0.830248	0.503099	0.662848	4.50261	5.22837	4.39885	509.293	-2.29057	1.00028e-31	4.49091e-30	DOWN	integrin subunit beta 8 [Source:NCBI gene;Acc:100037284]	[GO:0007155:cell adhesion][GO:0007160:cell-matrix adhesion][GO:0038023:signaling receptor activity][GO:0007229:integrin-mediated signaling pathway][GO:0008305:integrin complex][GO:0016020:membrane][GO:0016021:integral component of membrane][GO:1990430:extracellular matrix protein binding][GO:0001570:vasculogenesis][GO:0001573:ganglioside metabolic process][GO:0010628:positive regulation of gene e…	-	-
ENSSSCG00000016794	16	5908498	6145542	6744	-	MYO10	35.7572	151.957	103.372	181.18	179.612	162.331	0.296514	0.877687	0.704946	1.71421	1.76333	1.54888	139.72	-2.28491	1.09963e-10	1.22105e-09	DOWN	myosin X [Source:NCBI gene;Acc:396902]	[GO:0005524:ATP binding][GO:0005515:protein binding][GO:0003774:motor activity][GO:0016459:myosin complex][GO:0005856:cytoskeleton][GO:0000166:nucleotide binding][GO:0003779:actin binding][GO:0030507:spectrin binding][GO:0008360:regulation of cell shape][GO:0022409:positive regulation of cell-cell adhesion][GO:0051489:regulation of filopodium assembly][GO:0005730:nucleolus][GO:0005829:cytosol][GO…	-	-
ENSSSCG00000004139	1	22662015	22801909	33770	-	ADGRG6	169.193	3709.67	1435.94	787.076	925.304	760.692	1.35713	4.279	1.95558	7.20328	8.78707	7.02076	660.566	-2.28475	1.78592e-36	9.66768e-35	DOWN	adhesion G protein-coupled receptor G6 [Source:NCBI gene;Acc:100511292]	[GO:0016021:integral component of membrane][GO:0007186:G protein-coupled receptor signaling pathway][GO:0004930:G protein-coupled receptor activity][GO:0004888:transmembrane signaling receptor activity][GO:0007166:cell surface receptor signaling pathway][GO:0016020:membrane][GO:0016021:integral component of membrane][GO:0007186:G protein-coupled receptor signaling pathway][GO:0004930:G protein-co…	-	-
ENSSSCG00000001727	7	42020227	42091516	3656	-	TNFRSF21	510.195	375.266	407.562	2518.88	2412.65	2516.14	7.8042	3.99826	5.12693	43.9615	43.6924	44.2854	1989.47	-2.28261	5.45677e-105	3.06567e-102	DOWN	TNF receptor superfamily member 21 [Source:NCBI gene;Acc:100513161]	[GO:0005515:protein binding][GO:0007165:signal transduction][GO:0016020:membrane][GO:0016021:integral component of membrane][GO:0001783:B cell apoptotic process][GO:0002250:adaptive immune response][GO:0006915:apoptotic process][GO:0006959:humoral immune response][GO:0030889:negative regulation of B cell proliferation][GO:0031642:negative regulation of myelination][GO:0042130:negative regulation …	-	-
ENSSSCG00000009431	11	24784441	24964414	22965	-	DGKH	13.954	578.577	206.793	57.6483	73.6611	71.7278	0.158869	0.981369	0.414132	0.748858	0.99288	0.939641	54.2478	-2.28052	5.78633e-05	0.000325963	DOWN	diacylglycerol kinase eta [Source:NCBI gene;Acc:100157742]	[GO:0007165:signal transduction][GO:0035556:intracellular signal transduction][GO:0016301:kinase activity][GO:0003951:NAD+ kinase activity][GO:0004143:diacylglycerol kinase activity][GO:0007205:protein kinase C-activating G protein-coupled receptor signaling pathway][GO:0000166:nucleotide binding][GO:0005524:ATP binding][GO:0016310:phosphorylation][GO:0016740:transferase activity][GO:0046473:phos…	[ssc00561:Glycerolipid metabolism][ssc00564:Glycerophospholipid metabolism][ssc04070:Phosphatidylinositol signaling system]	-
ENSSSCG00000007872	3	27164991	27492892	3200	-	XYLT1	62.7932	182.932	151.935	263.535	340.052	310.506	1.09739	2.22678	2.18362	5.25484	7.03578	6.24385	244.222	-2.28051	4.02265e-16	7.29659e-15	DOWN	xylosyltransferase 1 [Source:NCBI gene;Acc:100514160]	[GO:0016020:membrane][GO:0008375:acetylglucosaminyltransferase activity][GO:0006024:glycosaminoglycan biosynthetic process][GO:0030158:protein xylosyltransferase activity][GO:0015012:heparan sulfate proteoglycan biosynthetic process][GO:0030166:proteoglycan biosynthetic process][GO:0050650:chondroitin sulfate proteoglycan biosynthetic process][GO:0000139:Golgi membrane][GO:0005615:extracellular s…	[ssc00532:Glycosaminoglycan biosynthesis - chondroitin sulfate / dermatan sulfate][ssc00534:Glycosaminoglycan biosynthesis - heparan sulfate / heparin]	-
ENSSSCG00000011918	13	146230185	146282335	9136	+	USF3	34.013	116.338	97.3518	130.591	182.639	180.263	0.208203	0.496024	0.49007	0.912071	1.32359	1.26965	131.877	-2.27703	2.16682e-09	2.13468e-08	DOWN	upstream transcription factor family member 3 [Source:NCBI gene;Acc:100513627]	[GO:0046983:protein dimerization activity][GO:0010719:negative regulation of epithelial to mesenchymal transition]	-	bHLH
ENSSSCG00000015498	9	116208794	116293915	17143	-	RC3H1	103.783	96.159	282.321	524.717	548.926	435.086	0.884213	0.218495	0.757403	5.10068	5.53685	4.26519	403.128	-2.27558	5.25915e-24	1.61959e-22	DOWN	ring finger and CCCH-type domains 1 [Source:NCBI gene;Acc:100519792]	[GO:0046872:metal ion binding][GO:0010608:posttranscriptional regulation of gene expression][GO:0003730:mRNA 3'-UTR binding][GO:0050863:regulation of T cell activation][GO:0042129:regulation of T cell proliferation][GO:0046872:metal ion binding][GO:0010608:posttranscriptional regulation of gene expression][GO:0003730:mRNA 3'-UTR binding][GO:0050863:regulation of T cell activation][GO:0042129:regu…	-	-
ENSSSCG00000039064	12	51527226	51544717	2070	+	DHX33	41.8621	48.7832	39.1485	192.945	232.083	181.207	1.13097	0.917988	0.86979	5.94751	7.42318	5.63297	162.024	-2.27124	1.73031e-11	2.09848e-10	DOWN	DEAH-box helicase 33 [Source:NCBI gene;Acc:110256102]	[GO:0004386:helicase activity][GO:0000166:nucleotide binding][GO:0005524:ATP binding][GO:0016787:hydrolase activity][GO:0000182:rDNA binding][GO:0003725:double-stranded RNA binding][GO:0003729:mRNA binding][GO:0033613:activating transcription factor binding][GO:0043023:ribosomal large subunit binding][GO:0006413:translational initiation][GO:0032481:positive regulation of type I interferon product…	-	-
ENSSSCG00000000770	5	69890145	69985424	36618	-	MICAL3	23.5475	440.736	393.429	124.709	113.014	102.873	0.206632	0.468836	0.494131	1.2486	1.1741	1.0387	91.0358	-2.26748	2.25994e-07	1.75289e-06	DOWN	microtubule associated monooxygenase, calponin and LIM domain containing 3 [Source:NCBI gene;Acc:100157721]	[GO:0005515:protein binding][GO:0071949:FAD binding][GO:0006887:exocytosis][GO:0017137:Rab GTPase binding][GO:0016709:oxidoreductase activity, acting on paired donors, with incorporation or reduction of molecular oxygen, NAD(P)H as one donor, and incorporation of one atom of oxygen][GO:0046872:metal ion binding][GO:0055114:oxidation-reduction process][GO:0003779:actin binding][GO:0007010:cytoskel…	-	-
ENSSSCG00000001021	7	4579103	4638176	4896	+	RREB1	258.15	389.672	353.454	1190.61	1318.84	1217.49	2.94869	3.10024	3.32018	15.5167	17.8347	16.0013	996.271	-2.26714	1.55527e-56	1.95936e-54	DOWN	ras responsive element binding protein 1 [Source:NCBI gene;Acc:100153892]	[GO:0003676:nucleic acid binding][GO:0000978:RNA polymerase II proximal promoter sequence-specific DNA binding][GO:0001228:DNA-binding transcription activator activity, RNA polymerase II-specific][GO:0005634:nucleus][GO:0000977:RNA polymerase II regulatory region sequence-specific DNA binding][GO:0003700:DNA-binding transcription factor activity][GO:0000122:negative regulation of transcription by…	-	zf-C2H2
ENSSSCG00000006734	4	103696928	103735524	3057	-	CD101	88.9571	71.5328	88.3015	410.597	448.021	422.817	1.62736	0.911481	1.32844	8.57021	9.70331	8.89998	342.598	-2.26402	4.43568e-23	1.30601e-21	DOWN	CD101 molecule [Source:NCBI gene;Acc:100153761]	[GO:0016020:membrane][GO:0016021:integral component of membrane][GO:0016021:integral component of membrane][GO:0002763:positive regulation of myeloid leukocyte differentiation]	-	-
ENSSSCG00000037319	15	140336258	140347478	2902	-	PDCD1	12.2098	17.6878	30.1028	70.5898	56.5071	48.1331	0.235293	0.237419	0.477068	1.55208	1.28921	1.06728	46.86	-2.2542	0.000242016	0.00122374	DOWN	programmed cell death 1 [Source:NCBI gene;Acc:100533201]	[GO:0016020:membrane][GO:0016021:integral component of membrane][GO:0002644:negative regulation of tolerance induction][GO:0043065:positive regulation of apoptotic process][GO:0043066:negative regulation of apoptotic process][GO:0050777:negative regulation of immune response][GO:0070234:positive regulation of T cell apoptotic process][GO:0009897:external side of plasma membrane]	-	-
ENSSSCG00000000839	5	79491978	79554896	6662	+	ALDH1L2	162.216	678.561	670.316	822.371	796.145	702.178	2.70476	3.96755	4.62748	15.645	15.7162	13.4715	620.727	-2.25242	5.87177e-36	3.09004e-34	DOWN	aldehyde dehydrogenase 1 family member L2 [Source:NCBI gene;Acc:100151976]	[GO:0055114:oxidation-reduction process][GO:0016491:oxidoreductase activity][GO:0016620:oxidoreductase activity, acting on the aldehyde or oxo group of donors, NAD or NADP as acceptor][GO:0003824:catalytic activity][GO:0009058:biosynthetic process][GO:0016742:hydroxymethyl-, formyl- and related transferase activity][GO:0004029:aldehyde dehydrogenase (NAD) activity][GO:0016155:formyltetrahydrofola…	[ssc00670:One carbon pool by folate]	-
ENSSSCG00000008310	3	69938880	70401539	6761	+	EXOC6B	53.1998	291.248	216.511	237.652	246.21	275.586	1.42761	1.67799	1.47278	7.27638	7.82212	8.50926	203.162	-2.25185	2.88234e-14	4.48132e-13	DOWN	exocyst complex component 6B [Source:NCBI gene;Acc:100522368]	[GO:0000145:exocyst][GO:0006904:vesicle docking involved in exocytosis][GO:0016020:membrane][GO:0006893:Golgi to plasma membrane transport][GO:0006887:exocytosis][GO:0000145:exocyst][GO:0000145:exocyst][GO:0006904:vesicle docking involved in exocytosis][GO:0016020:membrane][GO:0006893:Golgi to plasma membrane transport][GO:0006887:exocytosis][GO:0000145:exocyst][GO:0000145:exocyst][GO:0006904:ves…	-	-
ENSSSCG00000005367	1	239466589	239492883	12826	-	TSTD2	65.4096	129.02	167.333	317.654	338.034	279.361	0.779452	0.391836	0.600013	4.31892	4.76899	3.83043	250.115	-2.25169	1.06418e-16	2.03838e-15	DOWN	thiosulfate sulfurtransferase like domain containing 2 [Source:NCBI gene;Acc:100522417]	[GO:0016740:transferase activity][GO:0006936:muscle contraction][GO:0005865:striated muscle thin filament][GO:0005523:tropomyosin binding][GO:0030239:myofibril assembly][GO:0030016:myofibril][GO:0016740:transferase activity][GO:0006936:muscle contraction][GO:0005865:striated muscle thin filament][GO:0005523:tropomyosin binding][GO:0030239:myofibril assembly][GO:0030016:myofibril][GO:0016740:trans…	-	-
ENSSSCG00000008496	3	103041221	103096738	11356	+	EIF2AK2	599.152	2485.22	1033.18	2675.35	3013.04	2859.67	5.17802	8.52464	4.18427	26.3804	30.8284	28.4366	2286.8	-2.25019	1.8135e-100	8.56754e-98	DOWN	eukaryotic translation initiation factor 2 alpha kinase 2 [Source:NCBI gene;Acc:397588]	[GO:0004672:protein kinase activity][GO:0005524:ATP binding][GO:0006468:protein phosphorylation][GO:0003723:RNA binding][GO:0004672:protein kinase activity][GO:0005524:ATP binding][GO:0006468:protein phosphorylation][GO:0003723:RNA binding]	[ssc04141:Protein processing in endoplasmic reticulum][ssc05160:Hepatitis C][ssc05162:Measles][ssc05164:Influenza A][ssc05168:Herpes simplex infection][ssc05169:Epstein-Barr virus infection][ssc05203:Viral carcinogenesis]	-
ENSSSCG00000001137	7	20862942	20882693	1208	-	HIST1H1D	300.884	414.711	337.337	1451.8	1519.64	1315.64	13.9293	13.3726	12.843	76.6849	83.2895	70.0813	1146.99	-2.24725	8.26403e-59	1.15292e-56	DOWN	histone cluster 1 H1 family member d [Source:HGNC Symbol;Acc:HGNC:4717]	[GO:0005634:nucleus][GO:0003677:DNA binding][GO:0000786:nucleosome][GO:0006334:nucleosome assembly][GO:0005694:chromosome][GO:0031490:chromatin DNA binding][GO:0000122:negative regulation of transcription by RNA polymerase II][GO:0006357:regulation of transcription by RNA polymerase II][GO:0016584:nucleosome positioning][GO:0080182:histone H3-K4 trimethylation][GO:0098532:histone H3-K27 trimethyl…	-	-
ENSSSCG00000024201	13	38491056	38557931	19889	-	FAM208A	58.4326	454.694	186.566	270.594	307.762	251.991	0.366467	0.89052	0.43141	1.93629	2.28514	1.81844	222.195	-2.24372	5.38442e-15	8.9113e-14	DOWN	transcription activation suppressor [Source:NCBI gene;Acc:100627450]	[GO:0003682:chromatin binding][GO:0045814:negative regulation of gene expression, epigenetic][GO:0045869:negative regulation of single stranded viral RNA replication via double stranded DNA intermediate][GO:0090309:positive regulation of methylation-dependent chromatin silencing][GO:0097355:protein localization to heterochromatin][GO:0000792:heterochromatin][GO:0005654:nucleoplasm]	-	-
ENSSSCG00000006887	4	122504419	122528352	3853	+	CNN3	16.5704	61.1675	35.4891	64.7073	97.8784	70.784	0.45627	0.618385	0.42361	2.03289	3.19076	2.24263	62.485	-2.23275	3.45359e-05	0.000200866	DOWN	calponin 3 [Source:NCBI gene;Acc:100049656]	[GO:0005515:protein binding][GO:0003779:actin binding][GO:0031032:actomyosin structure organization][GO:0005516:calmodulin binding][GO:0030855:epithelial cell differentiation][GO:0005829:cytosol][GO:0015629:actin cytoskeleton][GO:0005515:protein binding][GO:0003779:actin binding][GO:0031032:actomyosin structure organization][GO:0005516:calmodulin binding]	-	-
ENSSSCG00000008382	3	80331838	80587365	50665	+	USP34	106.4	431.333	824.279	505.893	552.963	441.692	0.550698	0.331621	0.748232	2.98748	3.38835	2.63044	401.737	-2.23226	1.05132e-23	3.20906e-22	DOWN	ubiquitin specific peptidase 34 [Source:NCBI gene;Acc:100625426]	[GO:0036459:thiol-dependent ubiquitinyl hydrolase activity][GO:0016579:protein deubiquitination][GO:0006511:ubiquitin-dependent protein catabolic process][GO:0016787:hydrolase activity][GO:0004197:cysteine-type endopeptidase activity][GO:0004843:thiol-dependent ubiquitin-specific protease activity][GO:0071108:protein K48-linked deubiquitination][GO:0090263:positive regulation of canonical Wnt sig…	-	-
ENSSSCG00000004123	1	20511240	21043642	15427	-	UTRN	116.865	220.086	273.816	531.776	626.624	488.882	0.634768	0.555709	0.816297	3.29558	4.02954	3.0554	441.037	-2.23207	9.29206e-25	3.01332e-23	DOWN	utrophin [Source:NCBI gene;Acc:100523292]	[GO:0008270:zinc ion binding][GO:0005515:protein binding][GO:0016020:membrane][GO:0005737:cytoplasm][GO:0046872:metal ion binding][GO:0005886:plasma membrane][GO:0005856:cytoskeleton][GO:0030054:cell junction][GO:0045202:synapse][GO:0045211:postsynaptic membrane][GO:0003779:actin binding][GO:0005178:integrin binding][GO:0017166:vinculin binding][GO:0019901:protein kinase binding][GO:0001954:posit…	-	-
ENSSSCG00000015789	15	46266762	46388329	6220	+	SNX25	66.2817	129.445	109.175	282.359	339.043	311.45	0.971623	0.810651	0.80724	4.72257	5.88406	5.25322	249.783	-2.23125	1.33708e-16	2.52902e-15	DOWN	sorting nexin 25 [Source:NCBI gene;Acc:100157280]	[GO:0035091:phosphatidylinositol binding][GO:0030512:negative regulation of transforming growth factor beta receptor signaling pathway][GO:0034713:type I transforming growth factor beta receptor binding][GO:0032801:receptor catabolic process][GO:0060394:negative regulation of pathway-restricted SMAD protein phosphorylation][GO:0005768:endosome][GO:0043231:intracellular membrane-bounded organelle]…	-	-
ENSSSCG00000008575	3	113044777	113179913	12384	+	ASXL2	113.377	230.553	392.281	483.54	634.696	470.006	0.832739	0.725183	1.45682	4.0522	5.51912	3.97213	425.405	-2.22369	6.53805e-22	1.79296e-20	DOWN	ASXL transcriptional regulator 2 [Source:NCBI gene;Acc:100515136]	[GO:0006355:regulation of transcription, DNA-templated][GO:0003677:DNA binding][GO:0006351:transcription, DNA-templated][GO:0045944:positive regulation of transcription by RNA polymerase II][GO:0005634:nucleus][GO:0009887:animal organ morphogenesis][GO:0003682:chromatin binding][GO:0000790:nuclear chromatin][GO:0042975:peroxisome proliferator activated receptor binding][GO:0035517:PR-DUB complex]…	-	-
ENSSSCG00000008444	3	94351279	94864954	13322	-	PRKCE	34.013	123.013	172.84	140.003	171.539	162.331	0.307144	0.359682	0.596686	1.44247	1.83392	1.68668	126.972	-2.21714	2.41759e-09	2.3638e-08	DOWN	protein kinase C epsilon [Source:NCBI gene;Acc:100524932]	[GO:0004672:protein kinase activity][GO:0005524:ATP binding][GO:0006468:protein phosphorylation][GO:0004674:protein serine/threonine kinase activity][GO:0035556:intracellular signal transduction][GO:0004697:protein kinase C activity][GO:0004699:calcium-independent protein kinase C activity][GO:0000166:nucleotide binding][GO:0016301:kinase activity][GO:0016310:phosphorylation][GO:0016020:membrane]…	[ssc04270:Vascular smooth muscle contraction][ssc04530:Tight junction]	-
ENSSSCG00000008742	8	11083615	11132665	5466	+	CD38	29.6524	51.2599	47.4449	128.238	139.25	145.343	0.353427	0.365297	0.399199	1.74393	1.96496	1.99328	110.621	-2.2157	1.74402e-08	1.53549e-07	DOWN	CD38 molecule [Source:NCBI gene;Acc:100511702]	[GO:0003953:NAD+ nucleosidase activity][GO:0050135:NAD(P)+ nucleosidase activity][GO:0016020:membrane][GO:0016021:integral component of membrane][GO:0005886:plasma membrane][GO:0030890:positive regulation of B cell proliferation][GO:0003953:NAD+ nucleosidase activity][GO:0016849:phosphorus-oxygen lyase activity][GO:0003953:NAD+ nucleosidase activity][GO:0050135:NAD(P)+ nucleosidase activity][GO:0…	[ssc00760:Nicotinate and nicotinamide metabolism][ssc04020:Calcium signaling pathway][ssc04970:Salivary secretion][ssc04972:Pancreatic secretion][ssc05169:Epstein-Barr virus infection]	-
ENSSSCG00000025000	7	97656733	97680946	14308	-	SYNDIG1L	12.2098	55.29	58.3518	50.5893	61.5524	57.571	0.133992	0.150524	0.187562	0.633433	0.79971	0.726954	45.4806	-2.21369	0.000283736	0.00141711	DOWN	synapse differentiation inducing 1 like [Source:NCBI gene;Acc:100514113]	[GO:0016021:integral component of membrane][GO:0016020:membrane][GO:0005794:Golgi apparatus][GO:0016021:integral component of membrane][GO:0016020:membrane][GO:0016021:integral component of membrane][GO:0016020:membrane]	-	-
ENSSSCG00000014152	2	97632419	97648147	4443	-	MBLAC2	8.72128	45.3532	12.617	36.4714	48.4347	35.8639	0.109775	0.397621	0.130602	0.523778	0.721767	0.519414	32.3728	-2.20734	0.0023703	0.0100308	DOWN	metallo-beta-lactamase domain containing 2 [Source:NCBI gene;Acc:100519704]	-	-	-
ENSSSCG00000027502	8	117479	120297	420	+	MYL5	6.97702	4.48624	4.8673	34.1184	32.2898	30.2012	0.929008	0.416074	0.532978	5.18335	5.09018	4.62708	25.8966	-2.20523	0.00597831	0.0231374	DOWN	myosin light chain 5 [Source:HGNC Symbol;Acc:HGNC:7586]	[GO:0005509:calcium ion binding]	-	-
ENSSSCG00000011594	13	69466291	69576914	13049	-	NR2C2	88.0849	176.352	160.705	341.184	435.912	438.861	0.74887	0.526431	0.566398	3.30953	4.38755	4.29305	326.01	-2.20434	5.93076e-19	1.32848e-17	DOWN	nuclear receptor subfamily 2 group C member 2 [Source:NCBI gene;Acc:100513111]	[GO:0008270:zinc ion binding][GO:0003700:DNA-binding transcription factor activity][GO:0043565:sequence-specific DNA binding][GO:0006355:regulation of transcription, DNA-templated][GO:0005634:nucleus][GO:0003677:DNA binding][GO:0003707:steroid hormone receptor activity][GO:0046872:metal ion binding][GO:0043401:steroid hormone mediated signaling pathway][GO:0000977:RNA polymerase II regulatory reg…	-	RXR-like
ENSSSCG00000001958	7	64970330	65088147	9211	+	BAZ1A	109.888	403.647	283.11	449.422	533.79	520.97	1.3148	1.707	1.41357	6.13531	7.56135	7.17227	403.518	-2.19142	4.35986e-24	1.35065e-22	DOWN	bromodomain adjacent to zinc finger domain 1A [Source:NCBI gene;Acc:100151954]	[GO:0005515:protein binding][GO:0005634:nucleus][GO:0046872:metal ion binding][GO:0005515:protein binding][GO:0006338:chromatin remodeling][GO:0005634:nucleus][GO:0046872:metal ion binding][GO:0005515:protein binding][GO:0006261:DNA-dependent DNA replication][GO:0008623:CHRAC]	-	-
ENSSSCG00000025087	4	71903359	72107045	23367	+	ASPH	87.2128	372.657	344.792	362.361	443.985	386.953	0.888719	0.621218	0.678616	4.21307	5.35637	4.53708	320.128	-2.1903	1.47159e-19	3.43706e-18	DOWN	aspartate beta-hydroxylase [Source:NCBI gene;Acc:100526167]	[GO:0016020:membrane][GO:0005515:protein binding][GO:0018193:peptidyl-amino acid modification][GO:0004597:peptide-aspartate beta-dioxygenase activity][GO:0042264:peptidyl-aspartic acid hydroxylation][GO:0016021:integral component of membrane][GO:0055114:oxidation-reduction process][GO:0016020:membrane][GO:0005515:protein binding][GO:0018193:peptidyl-amino acid modification][GO:0004597:peptide-asp…	-	-
ENSSSCG00000017069	16	68393572	68484918	7239	-	LARP1	247.684	539.036	591.904	1081.2	1194.72	1108.01	3.52187	2.90053	3.76048	17.541	20.1122	18.128	907.903	-2.18757	5.44454e-50	5.098e-48	DOWN	La ribonucleoprotein domain family member 1 [Source:NCBI gene;Acc:100525545]	[GO:0003723:RNA binding][GO:0003723:RNA binding][GO:0045727:positive regulation of translation][GO:0000339:RNA cap binding][GO:0000340:RNA 7-methylguanosine cap binding][GO:0003730:mRNA 3'-UTR binding][GO:0008190:eukaryotic initiation factor 4E binding][GO:0008494:translation activator activity][GO:0031369:translation initiation factor binding][GO:0043024:ribosomal small subunit binding][GO:00480…	-	-
ENSSSCG00000015135	9	48434915	48653667	38899	+	SORL1	290.419	3601.72	2434.51	1236.5	1444.97	1283.55	1.81671	3.60669	2.87835	8.82525	10.7013	9.23864	1063.86	-2.18671	4.12302e-52	4.14035e-50	DOWN	sortilin related receptor 1 [Source:NCBI gene;Acc:100626812]	[GO:0016021:integral component of membrane][GO:0005515:protein binding][GO:0016020:membrane][GO:0005794:Golgi apparatus][GO:0016021:integral component of membrane][GO:0005794:Golgi apparatus][GO:0006622:protein targeting to lysosome][GO:0045053:protein retention in Golgi apparatus][GO:0006892:post-Golgi vesicle-mediated transport][GO:0016021:integral component of membrane][GO:0005515:protein bind…	-	-
ENSSSCG00000038138	18	30122494	30169386	945	+	TFEC	143.901	52.8979	86.3338	657.661	679.095	626.675	8.5159	2.18044	4.20164	44.406	47.579	42.672	526.833	-2.18497	4.43555e-32	2.01754e-30	DOWN	transcription factor EC [Source:NCBI gene;Acc:100517204]	[GO:0006355:regulation of transcription, DNA-templated][GO:0046983:protein dimerization activity][GO:0034605:cellular response to heat][GO:0005654:nucleoplasm]	-	bHLH
ENSSSCG00000001970	7	68161060	68257904	6102	+	HEATR5A	193.612	293.466	323.923	900.02	918.241	823.926	1.77443	1.87337	2.44141	9.41133	9.96326	8.68858	708.95	-2.18493	2.63602e-40	1.686e-38	DOWN	HEAT repeat containing 5A [Source:NCBI gene;Acc:100152987]	[GO:0005829:cytosol][GO:0006897:endocytosis][GO:0042147:retrograde transport, endosome to Golgi][GO:0030139:endocytic vesicle][GO:0008104:protein localization]	-	-
ENSSSCG00000016395	15	774191	832010	17645	-	RIF1	38.3736	122.273	279.235	149.415	206.856	166.107	0.240557	0.269926	0.727811	1.06869	1.53523	1.19813	140.188	-2.18354	1.84053e-09	1.8297e-08	DOWN	replication timing regulatory factor 1 [Source:NCBI gene;Acc:100622500]	[GO:0000122:negative regulation of transcription by RNA polymerase II][GO:0000723:telomere maintenance][GO:0006348:chromatin silencing at telomere][GO:0006974:cellular response to DNA damage stimulus][GO:0019827:stem cell population maintenance][GO:0043247:telomere maintenance in response to DNA damage][GO:0045830:positive regulation of isotype switching][GO:0051574:positive regulation of histone…	-	-
ENSSSCG00000007146	17	31993886	32024790	24775	+	SIGLEC1	3811.2	9867.68	9084.33	17399.2	17175.1	17275.1	21.5836	15.5145	16.8636	112.425	115.154	112.568	13915.2	-2.18102	0	0	DOWN	sialic acid binding Ig like lectin 1 [Source:NCBI gene;Acc:397623]	[GO:0016020:membrane][GO:0016021:integral component of membrane][GO:0016020:membrane][GO:0016021:integral component of membrane][GO:0016020:membrane][GO:0016021:integral component of membrane]	-	-
ENSSSCG00000016147	15	111371992	111467899	38974	+	PIKFYVE	114.249	431.11	650.944	475.304	581.216	496.432	0.716927	0.430875	0.768138	3.40305	4.31797	3.58441	416.8	-2.18059	6.58143e-24	2.0208e-22	DOWN	phosphoinositide kinase, FYVE-type zinc finger containing [Source:NCBI gene;Acc:100521692]	[GO:0046872:metal ion binding][GO:0005524:ATP binding][GO:0035556:intracellular signal transduction][GO:0016307:phosphatidylinositol phosphate kinase activity][GO:0046488:phosphatidylinositol metabolic process][GO:0000285:1-phosphatidylinositol-3-phosphate 5-kinase activity][GO:0000166:nucleotide binding][GO:0016301:kinase activity][GO:0016310:phosphorylation][GO:0016740:transferase activity][GO:…	[ssc00562:Inositol phosphate metabolism][ssc04070:Phosphatidylinositol signaling system][ssc04145:Phagosome][ssc04810:Regulation of actin cytoskeleton]	-
ENSSSCG00000012262	X	39954175	40152832	7356	+	KDM6A	54.9441	94.7914	91.7876	264.712	254.282	225.565	0.730029	0.501955	0.573869	4.01296	3.99994	3.44846	199.876	-2.17394	2.16078e-13	3.11701e-12	DOWN	lysine demethylase 6A [Source:NCBI gene;Acc:100154376]	[GO:0005515:protein binding][GO:0000978:RNA polymerase II proximal promoter sequence-specific DNA binding][GO:0031490:chromatin DNA binding][GO:0042802:identical protein binding][GO:0071558:histone demethylase activity (H3-K27 specific)][GO:0001701:in utero embryonic development][GO:0001843:neural tube closure][GO:0003007:heart morphogenesis][GO:0003016:respiratory system process][GO:0006338:chro…	[ssc05202:Transcriptional misregulation in cancer]	-
ENSSSCG00000004065	1	11648507	11799068	22374	-	TIAM2	8.72128	32.0421	35.7809	37.6479	33.2988	46.2456	0.0918511	0.0557847	0.0735492	0.452394	0.415195	0.560413	31.4784	-2.16486	0.00309365	0.0127468	DOWN	T cell lymphoma invasion and metastasis 2 [Source:NCBI gene;Acc:100155014]	[GO:0005085:guanyl-nucleotide exchange factor activity][GO:0035556:intracellular signal transduction][GO:0005089:Rho guanyl-nucleotide exchange factor activity][GO:0035023:regulation of Rho protein signal transduction][GO:0005085:guanyl-nucleotide exchange factor activity][GO:0035556:intracellular signal transduction][GO:0005089:Rho guanyl-nucleotide exchange factor activity][GO:0035023:regulatio…	-	-
ENSSSCG00000012084	13	205176752	205215503	6807	-	PRDM15	22.6753	32.3384	65.5609	120.003	89.806	95.3225	0.366608	0.185055	0.442955	2.21366	1.71898	1.77328	81.9516	-2.16239	2.8011e-06	1.88389e-05	DOWN	PR/SET domain 15 [Source:NCBI gene;Acc:100518450]	[GO:0003676:nucleic acid binding][GO:0005515:protein binding][GO:0000978:RNA polymerase II proximal promoter sequence-specific DNA binding][GO:1990841:promoter-specific chromatin binding][GO:0043409:negative regulation of MAPK cascade][GO:0045944:positive regulation of transcription by RNA polymerase II][GO:0090263:positive regulation of canonical Wnt signaling pathway][GO:2000035:regulation of s…	-	zf-C2H2
ENSSSCG00000010687	14	129561034	129668756	17898	+	INPP5F	84.5964	589.536	687.008	332.948	412.704	385.065	1.29403	1.28305	1.76534	5.81088	7.47394	6.77736	303.828	-2.15714	2.85553e-18	6.06932e-17	DOWN	inositol polyphosphate-5-phosphatase F [Source:NCBI gene;Acc:100144587]	[GO:0042578:phosphoric ester hydrolase activity][GO:0042578:phosphoric ester hydrolase activity][GO:0005769:early endosome][GO:0046856:phosphatidylinositol dephosphorylation][GO:0034595:phosphatidylinositol phosphate 5-phosphatase activity][GO:0034596:phosphatidylinositol phosphate 4-phosphatase activity][GO:0042803:protein homodimerization activity][GO:0043812:phosphatidylinositol-4-phosphate ph…	-	-
ENSSSCG00000009364	11	13959865	14154754	10705	+	FREM2	7.84915	21.1565	22.3021	22.3534	40.3622	41.5266	0.0410048	0.0769829	0.0958139	0.133238	0.249635	0.249616	28.0229	-2.15224	0.0066882	0.0255518	DOWN	FRAS1 related extracellular matrix protein 2 [Source:NCBI gene;Acc:106508661]	[GO:0016021:integral component of membrane][GO:0007154:cell communication][GO:0016020:membrane][GO:0001654:eye development][GO:0002009:morphogenesis of an epithelium][GO:0007507:heart development][GO:0042733:embryonic digit morphogenesis][GO:0048839:inner ear development][GO:0005604:basement membrane]	-	-
ENSSSCG00000009021	8	77970051	78680250	70287	+	LRBA	60.1768	671.979	915.666	257.653	319.871	224.621	0.359467	0.372408	0.599146	1.75605	2.26216	1.54388	215.58	-2.15129	1.3436e-12	1.81595e-11	DOWN	LPS responsive beige-like anchor protein [Source:NCBI gene;Acc:100519671]	[GO:0005515:protein binding][GO:0005515:protein binding][GO:0005515:protein binding][GO:0005515:protein binding][GO:0005515:protein binding][GO:0005515:protein binding][GO:0005515:protein binding]	-	-
ENSSSCG00000022636	5	42642896	42867359	20948	+	DENND5B	43.6064	443.439	443.062	183.533	204.838	190.645	0.54144	0.824572	0.972729	2.60009	3.01113	2.7237	155.656	-2.14667	7.5889e-11	8.62495e-10	DOWN	DENN domain containing 5B [Source:NCBI gene;Acc:102165384]	[GO:0005515:protein binding][GO:0005515:protein binding][GO:0005515:protein binding][GO:0005515:protein binding][GO:0005515:protein binding]	-	-
ENSSSCG00000009473	11	49164685	49396395	69165	-	MYCBP2	331.409	9538.79	6810.85	1361.21	1590.27	1438.33	1.33346	5.37211	4.52882	6.24901	7.57539	6.65898	1180.3	-2.14315	5.8152e-55	6.86821e-53	DOWN	MYC binding protein 2 [Source:NCBI gene;Acc:100156216]	[GO:0005085:guanyl-nucleotide exchange factor activity][GO:0008270:zinc ion binding][GO:0008536:Ran GTPase binding][GO:0042803:protein homodimerization activity][GO:0061630:ubiquitin protein ligase activity][GO:0008045:motor neuron axon guidance][GO:0016567:protein ubiquitination][GO:0021785:branchiomotor neuron axon guidance][GO:0021952:central nervous system projection neuron axonogenesis][GO:0…	-	-
ENSSSCG00000032498	7	47756594	47779512	6048	-	IDH3A	51.4555	131.285	130.248	242.358	215.938	223.678	0.475794	0.845553	0.990443	2.55692	2.36393	2.37981	183.357	-2.14231	2.13174e-12	2.81707e-11	DOWN	isocitrate dehydrogenase 3 (NAD(+)) alpha [Source:NCBI gene;Acc:100157242]	[GO:0055114:oxidation-reduction process][GO:0000287:magnesium ion binding][GO:0016616:oxidoreductase activity, acting on the CH-OH group of donors, NAD or NADP as acceptor][GO:0051287:NAD binding][GO:0004449:isocitrate dehydrogenase (NAD+) activity][GO:0006099:tricarboxylic acid cycle][GO:0005739:mitochondrion]	[ssc00020:Citrate cycle (TCA cycle)]	-
ENSSSCG00000025114	5	15592666	15646060	12540	-	FMNL3	210.183	782.622	592.362	989.433	874.851	916.417	2.73928	2.43104	2.1725	14.7129	13.4987	13.7425	747.721	-2.13989	1.57113e-40	1.02702e-38	DOWN	formin like 3 [Source:NCBI gene;Acc:102157898]	[GO:0003779:actin binding][GO:0016477:cell migration][GO:0007010:cytoskeleton organization][GO:0008360:regulation of cell shape][GO:0030036:actin cytoskeleton organization][GO:0016043:cellular component organization][GO:0017048:Rho GTPase binding][GO:0005829:cytosol][GO:0030866:cortical actin cytoskeleton organization][GO:0032794:GTPase activating protein binding][GO:0008360:regulation of cell sh…	-	-
ENSSSCG00000008513	3	107013931	107269370	14535	-	BIRC6	249.429	325.447	263.062	1076.49	1271.41	938.124	0.959687	0.872174	0.832363	4.72572	5.79146	4.15315	883.864	-2.13436	1.71253e-34	8.49601e-33	DOWN	baculoviral IAP repeat containing 6 [Source:NCBI gene;Acc:100049694]	[GO:0004842:ubiquitin-protein transferase activity][GO:0006915:apoptotic process][GO:0032465:regulation of cytokinesis][GO:0005634:nucleus][GO:0010951:negative regulation of endopeptidase activity][GO:0016567:protein ubiquitination][GO:0006511:ubiquitin-dependent protein catabolic process][GO:0043066:negative regulation of apoptotic process][GO:0061631:ubiquitin conjugating enzyme activity][GO:00…	[ssc04120:Ubiquitin mediated proteolysis]	-
ENSSSCG00000003652	6	94891409	94902700	871	+	AKIRIN1	64.5375	103.689	126.663	284.712	293.635	271.811	4.14374	4.63716	6.6881	20.8573	22.3207	20.0808	228.674	-2.13425	4.90994e-15	8.15199e-14	DOWN	akirin 1 [Source:NCBI gene;Acc:100144621]	[GO:0010592:positive regulation of lamellipodium assembly][GO:0010759:positive regulation of macrophage chemotaxis][GO:0014839:myoblast migration involved in skeletal muscle regeneration][GO:0045663:positive regulation of myoblast differentiation][GO:1902723:negative regulation of skeletal muscle satellite cell proliferation][GO:1902725:negative regulation of satellite cell differentiation][GO:00…	-	-
ENSSSCG00000039426	13	139847241	139902039	7415	+	FSTL1	57.5604	134.915	131.432	237.652	244.191	273.698	0.816386	0.708739	0.815194	3.8458	4.10035	4.46661	203.276	-2.13068	2.67821e-13	3.83416e-12	DOWN	follistatin like 1 [Source:NCBI gene;Acc:110256417]	[GO:0005509:calcium ion binding][GO:0005515:protein binding][GO:0042594:response to starvation][GO:0005509:calcium ion binding][GO:0005515:protein binding]	-	-
ENSSSCG00000027429	5	41561558	41584232	6282	+	YARS2	12.2098	104.385	54.794	56.4718	61.5524	42.4704	0.205793	0.647261	0.401148	1.08599	1.22825	0.82365	43.1761	-2.12946	0.000704631	0.00329224	DOWN	tyrosyl-tRNA synthetase 2 [Source:NCBI gene;Acc:100624597]	[GO:0000166:nucleotide binding][GO:0005524:ATP binding][GO:0004812:aminoacyl-tRNA ligase activity][GO:0006418:tRNA aminoacylation for protein translation][GO:0005737:cytoplasm][GO:0003723:RNA binding][GO:0004831:tyrosine-tRNA ligase activity][GO:0006437:tyrosyl-tRNA aminoacylation][GO:0005829:cytosol][GO:0005739:mitochondrion][GO:0016874:ligase activity][GO:0006412:translation][GO:0004831:tyrosin…	[ssc00970:Aminoacyl-tRNA biosynthesis]	-
ENSSSCG00000026097	13	121082045	121117562	6073	-	LAMP3	16.5704	91.9414	64.2843	69.4133	68.6158	79.2781	0.263487	0.589719	0.486824	1.25934	1.29172	1.45049	58.4694	-2.12928	6.38547e-05	0.00035691	DOWN	lysosomal associated membrane protein 3 [Source:NCBI gene;Acc:100624581]	[GO:0016020:membrane][GO:0016021:integral component of membrane][GO:0005886:plasma membrane][GO:0005764:lysosome][GO:0005765:lysosomal membrane][GO:0005765:lysosomal membrane][GO:0031902:late endosome membrane][GO:0072594:establishment of protein localization to organelle][GO:0016020:membrane][GO:0016021:integral component of membrane][GO:0005764:lysosome][GO:0005765:lysosomal membrane][GO:001602…	-	-
ENSSSCG00000034581	4	107349169	107416936	8345	-	LRIG2	33.1409	107.661	63.5362	147.062	142.277	145.343	0.222094	0.502537	0.350159	1.12446	1.12882	1.12073	116.956	-2.12811	1.57697e-08	1.39729e-07	DOWN	leucine rich repeats and immunoglobulin like domains 2 [Source:NCBI gene;Acc:100154795]	[GO:0005515:protein binding][GO:0016020:membrane][GO:0016021:integral component of membrane][GO:0005102:signaling receptor binding][GO:0007605:sensory perception of sound][GO:0010640:regulation of platelet-derived growth factor receptor signaling pathway][GO:0010977:negative regulation of neuron projection development][GO:0048679:regulation of axon regeneration][GO:0048681:negative regulation of …	-	-
ENSSSCG00000000838	5	79594004	79719276	4778	+	SLC41A2	108.144	171.373	251.344	442.363	493.428	479.444	1.97706	1.39712	2.41932	9.2272	10.6798	10.0853	380.845	-2.12599	5.39392e-23	1.58143e-21	DOWN	solute carrier family 41 member 2 [Source:NCBI gene;Acc:100519603]	[GO:0006812:cation transport][GO:0008324:cation transmembrane transporter activity][GO:0016020:membrane][GO:0016021:integral component of membrane][GO:0098655:cation transmembrane transport][GO:0006812:cation transport][GO:0008324:cation transmembrane transporter activity][GO:0016020:membrane][GO:0016021:integral component of membrane][GO:0005886:plasma membrane][GO:0098655:cation transmembrane t…	-	-
ENSSSCG00000017382	12	20118356	20139419	2253	+	EZH1	92.4456	430.735	154.627	389.42	398.577	418.098	2.29469	7.44709	3.15641	11.0288	11.713	11.9412	324.635	-2.1213	2.96337e-20	7.18781e-19	DOWN	enhancer of zeste 1 polycomb repressive complex 2 subunit [Source:NCBI gene;Acc:100518394]	[GO:0005515:protein binding][GO:0018024:histone-lysine N-methyltransferase activity][GO:0070734:histone H3-K27 methylation][GO:0005654:nucleoplasm][GO:0035098:ESC/E(Z) complex]	-	-
ENSSSCG00000000022	5	4649978	4650697	720	+	RTL6	27.9081	40.1648	54.5688	131.768	127.141	105.704	2.16768	2.17295	3.48564	11.6774	11.6915	9.44696	98.1302	-2.12069	3.69419e-07	2.79139e-06	DOWN	retrotransposon Gag like 6 [Source:NCBI gene;Acc:100520193]	-	-	-
ENSSSCG00000007951	3	38387613	38529150	40961	+	CREBBP	278.209	4773.33	3536	1183.56	1233.07	1209.94	1.87951	4.53929	3.97019	9.12293	9.8623	9.40522	976.191	-2.11967	3.10859e-53	3.34809e-51	DOWN	CREB binding protein [Source:NCBI gene;Acc:100620215]	[GO:0008270:zinc ion binding][GO:0006355:regulation of transcription, DNA-templated][GO:0005634:nucleus][GO:0003713:transcription coactivator activity][GO:0005515:protein binding][GO:0003712:transcription coregulator activity][GO:0004402:histone acetyltransferase activity][GO:0016573:histone acetylation][GO:0000123:histone acetyltransferase complex][GO:0046872:metal ion binding][GO:0016740:transf…	-	-
ENSSSCG00000027089	13	197187259	197248406	8633	-	DONSON	42.7343	88.4935	134.952	174.121	203.829	178.376	0.531083	0.399289	0.718931	2.46894	2.99896	2.55068	149.765	-2.11815	3.51148e-10	3.75673e-09	DOWN	downstream neighbor of SON [Source:NCBI gene;Acc:100620553]	[GO:0005634:nucleus][GO:0033260:nuclear DNA replication][GO:0005634:nucleus][GO:0000077:DNA damage checkpoint][GO:0006260:DNA replication][GO:0007095:mitotic G2 DNA damage checkpoint][GO:0033260:nuclear DNA replication][GO:0048478:replication fork protection][GO:0005634:nucleus][GO:0005657:replication fork][GO:0030894:replisome]	-	-
ENSSSCG00000021380	13	133689758	133747103	6624	+	UBXN7	33.1409	101.5	134.803	134.121	157.413	139.68	0.515398	0.596874	0.935944	2.37983	2.89826	2.49947	116.089	-2.11756	2.76161e-08	2.37521e-07	DOWN	UBX domain protein 7 [Source:NCBI gene;Acc:100620692]	[GO:0005515:protein binding][GO:0005515:protein binding]	-	-
ENSSSCG00000004509	1	99081904	99110876	11024	+	LIPG	70.6424	277.857	169.969	301.183	315.834	302.012	0.982982	0.981792	0.70909	4.78171	5.20306	4.83547	247.418	-2.1167	5.3807e-16	9.60898e-15	DOWN	lipase G, endothelial type [Source:NCBI gene;Acc:100155736]	[GO:0005515:protein binding][GO:0052689:carboxylic ester hydrolase activity][GO:0006629:lipid metabolic process][GO:0005576:extracellular region][GO:0046872:metal ion binding][GO:0005515:protein binding][GO:0052689:carboxylic ester hydrolase activity][GO:0006629:lipid metabolic process][GO:0004465:lipoprotein lipase activity][GO:0005576:extracellular region][GO:0005515:protein binding][GO:0052689…	[ssc00561:Glycerolipid metabolism]	-
ENSSSCG00000008451	3	96238413	96267699	1431	-	PPM1B	109.016	76.8316	208.188	464.716	481.32	464.343	4.26039	2.0914	6.69092	20.7214	22.2695	20.8801	379.849	-2.1086	3.16888e-23	9.4643e-22	DOWN	protein phosphatase, Mg2+/Mn2+ dependent 1B [Source:NCBI gene;Acc:100511191]	[GO:0000287:magnesium ion binding][GO:0030145:manganese ion binding][GO:0003824:catalytic activity][GO:0043169:cation binding][GO:0004722:protein serine/threonine phosphatase activity][GO:0006470:protein dephosphorylation][GO:0004721:phosphoprotein phosphatase activity][GO:0005634:nucleus][GO:0005829:cytosol][GO:0016787:hydrolase activity][GO:0046872:metal ion binding][GO:0004722:protein serine/t…	[ssc04010:MAPK signaling pathway]	-
ENSSSCG00000017790	12	45597002	45744809	7366	+	TAOK1	97.6783	103.689	80.3802	362.361	458.111	440.749	0.741592	0.548323	0.501866	3.13892	4.11772	3.85027	339.725	-2.10759	6.91536e-19	1.53907e-17	DOWN	TAO kinase 1 [Source:NCBI gene;Acc:100622172]	[GO:0004672:protein kinase activity][GO:0005524:ATP binding][GO:0006468:protein phosphorylation][GO:0016301:kinase activity][GO:0016310:phosphorylation][GO:0005634:nucleus][GO:0000165:MAPK cascade][GO:0005737:cytoplasm][GO:0004674:protein serine/threonine kinase activity][GO:0023014:signal transduction by protein phosphorylation][GO:0031098:stress-activated protein kinase signaling cascade][GO:00…	[ssc04010:MAPK signaling pathway]	-
ENSSSCG00000017403	12	20407189	20472993	20025	+	STAT3	437.808	781.602	2935.29	1867.1	1870.79	1911.17	3.11819	1.52038	6.74138	15.1725	15.7747	15.6621	1521.72	-2.10485	1.41097e-76	4.01778e-74	DOWN	signal transducer and activator of transcription 3 [Source:NCBI gene;Acc:733648]	[GO:0003700:DNA-binding transcription factor activity][GO:0006355:regulation of transcription, DNA-templated][GO:0005634:nucleus][GO:0003677:DNA binding][GO:0007165:signal transduction][GO:0005737:cytoplasm][GO:0003700:DNA-binding transcription factor activity][GO:0006355:regulation of transcription, DNA-templated][GO:0005634:nucleus][GO:0003677:DNA binding][GO:0007165:signal transduction][GO:000…	-	STAT
ENSSSCG00000034608	12	5868566	5906114	28258	-	TMEM94	143.029	2427.22	2916.07	612.955	576.171	647.438	1.0317	3.34584	4.74599	5.04463	4.92038	5.37354	494.898	-2.09796	4.27571e-28	1.6551e-26	DOWN	transmembrane protein 94 [Source:NCBI gene;Acc:106505385]	[GO:0016020:membrane][GO:0016021:integral component of membrane][GO:0016020:membrane][GO:0016021:integral component of membrane][GO:0016020:membrane][GO:0016021:integral component of membrane][GO:0016020:membrane][GO:0016021:integral component of membrane][GO:0016020:membrane][GO:0016021:integral component of membrane]	-	-
ENSSSCG00000009338	11	8518847	8763899	8979	+	FRY	15.6983	13.7866	15.9758	63.5308	85.7697	51.9083	0.097774	0.0598092	0.0818288	0.451468	0.632446	0.371999	54.2268	-2.09453	0.000254379	0.0012822	DOWN	FRY microtubule binding protein [Source:NCBI gene;Acc:100155799]	[GO:0000902:cell morphogenesis][GO:0043086:negative regulation of catalytic activity][GO:0005938:cell cortex][GO:0000902:cell morphogenesis][GO:0031175:neuron projection development]	-	-
ENSSSCG00000007324	17	40027975	40098802	20145	-	SOGA1	86.3407	374.808	415.808	384.714	374.36	347.314	0.913454	0.724735	0.949282	4.64389	4.68899	4.22792	298.182	-2.09377	2.81457e-18	5.98839e-17	DOWN	suppressor of glucose, autophagy associated 1 [Source:NCBI gene;Acc:100152865]	[GO:0005615:extracellular space][GO:0010506:regulation of autophagy][GO:0005615:extracellular space][GO:0008286:insulin receptor signaling pathway][GO:0005615:extracellular space][GO:0010506:regulation of autophagy][GO:0005615:extracellular space][GO:0010506:regulation of autophagy][GO:0005615:extracellular space][GO:0010506:regulation of autophagy]	-	-
ENSSSCG00000022559	6	106087915	106139347	9064	-	USP14	109.016	303.057	350.361	455.304	459.12	478.5	1.30604	1.30239	1.77773	6.2236	6.51198	6.59605	375.485	-2.09099	1.15931e-22	3.35633e-21	DOWN	ubiquitin specific peptidase 14 [Source:NCBI gene;Acc:100625317]	[GO:0005515:protein binding][GO:0036459:thiol-dependent ubiquitinyl hydrolase activity][GO:0016579:protein deubiquitination][GO:0006511:ubiquitin-dependent protein catabolic process][GO:0016787:hydrolase activity][GO:0010951:negative regulation of endopeptidase activity][GO:0004843:thiol-dependent ubiquitin-specific protease activity][GO:0004866:endopeptidase inhibitor activity][GO:0070628:protea…	-	-
ENSSSCG00000010306	14	76473777	76499125	9715	+	SEC24C	265.127	1120.5	1038.59	1089.44	1137.21	1158.03	2.86567	4.4927	4.91666	13.4353	14.5522	14.4021	912.449	-2.08987	1.23092e-48	1.1029e-46	DOWN	SEC24 homolog C, COPII coat complex component [Source:NCBI gene;Acc:100152996]	[GO:0008270:zinc ion binding][GO:0006888:endoplasmic reticulum to Golgi vesicle-mediated transport][GO:0006886:intracellular protein transport][GO:0030127:COPII vesicle coat][GO:0015031:protein transport][GO:0000139:Golgi membrane][GO:0008270:zinc ion binding][GO:0006888:endoplasmic reticulum to Golgi vesicle-mediated transport][GO:0006886:intracellular protein transport][GO:0030127:COPII vesicle…	-	-
ENSSSCG00000003621	6	89732664	89754719	4824	+	ZSCAN20	20.9311	43.7463	65.2499	76.4723	97.8784	92.4911	0.242651	0.353242	0.622075	1.0115	1.34337	1.23374	71.9432	-2.08956	1.51101e-05	9.25163e-05	DOWN	zinc finger and SCAN domain containing 20 [Source:NCBI gene;Acc:100522553]	[GO:0003700:DNA-binding transcription factor activity][GO:0006355:regulation of transcription, DNA-templated][GO:0003676:nucleic acid binding][GO:0005634:nucleus][GO:0005634:nucleus][GO:0046872:metal ion binding][GO:0000981:DNA-binding transcription factor activity, RNA polymerase II-specific][GO:0006357:regulation of transcription by RNA polymerase II]	-	zf-C2H2
ENSSSCG00000031592	1	248031960	248179783	32283	+	ZNF462	12.2098	19.2807	24.967	43.5304	46.4166	65.1213	0.0775492	0.0232641	0.0355683	0.315453	0.349028	0.475912	41.8195	-2.08553	0.0010918	0.00494232	DOWN	zinc finger protein 462 [Source:NCBI gene;Acc:100158126]	[GO:0003676:nucleic acid binding][GO:0006325:chromatin organization][GO:0043392:negative regulation of DNA binding][GO:0045944:positive regulation of transcription by RNA polymerase II][GO:0005634:nucleus][GO:0003676:nucleic acid binding][GO:0003676:nucleic acid binding][GO:0003676:nucleic acid binding]	-	-
ENSSSCG00000029954	6	92350072	92414023	14596	+	THRAP3	279.081	1019.18	895.816	1043.55	1337	1167.46	2.54564	2.71992	2.82264	10.8606	14.4383	12.2531	956.774	-2.0843	7.02007e-39	4.19328e-37	DOWN	thyroid hormone receptor associated protein 3 [Source:NCBI gene;Acc:100627402]	[GO:0008380:RNA splicing][GO:0008380:RNA splicing][GO:0000980:RNA polymerase II distal enhancer sequence-specific DNA binding][GO:0003712:transcription coregulator activity][GO:0003713:transcription coactivator activity][GO:0030374:nuclear receptor transcription coactivator activity][GO:0046966:thyroid hormone receptor binding][GO:0051219:phosphoprotein binding][GO:0000381:regulation of alternati…	-	-
ENSSSCG00000028536	2	87322280	87498733	18807	-	LHFPL2	488.392	2848.63	3055.42	2055.34	2184.61	1956.47	6.90241	5.90003	7.47175	33.1427	36.5531	31.8156	1671.2	-2.0802	6.91335e-73	1.71081e-70	DOWN	LHFPL tetraspan subfamily member 2 [Source:NCBI gene;Acc:100523234]	[GO:0016020:membrane][GO:0016021:integral component of membrane][GO:0003674:molecular_function][GO:0008150:biological_process][GO:0005575:cellular_component][GO:0046545:development of primary female sexual characteristics][GO:0046546:development of primary male sexual characteristics][GO:1905516:positive regulation of fertilization][GO:0016020:membrane][GO:0016021:integral component of membrane][…	-	-
ENSSSCG00000003410	6	71224637	71243459	3230	-	MASP2	7.84915	58.4718	64.0904	31.7654	40.3622	27.3698	0.1359	0.70515	0.912559	0.627513	0.827351	0.545258	26.8367	-2.07866	0.00813809	0.0305299	DOWN	mannan binding lectin serine peptidase 2 [Source:NCBI gene;Acc:100302537]	[GO:0005509:calcium ion binding][GO:0004252:serine-type endopeptidase activity][GO:0006508:proteolysis][GO:0001867:complement activation, lectin pathway][GO:0016787:hydrolase activity][GO:0008233:peptidase activity][GO:0001855:complement component C4b binding][GO:0048306:calcium-dependent protein binding]	[ssc04610:Complement and coagulation cascades][ssc05150:Staphylococcus aureus infection]	-
ENSSSCG00000003395	6	70026373	70098952	16552	+	PIK3CD	259.022	613.575	1504.11	1138.85	1035.29	1105.17	2.21052	1.44396	4.17927	11.0891	10.4602	10.8523	884.584	-2.07683	1.26265e-45	1.02127e-43	DOWN	phosphatidylinositol-4,5-bisphosphate 3-kinase catalytic subunit delta [Source:NCBI gene;Acc:100518131]	[GO:0016301:kinase activity][GO:0046854:phosphatidylinositol phosphorylation][GO:0014065:phosphatidylinositol 3-kinase signaling][GO:0016303:1-phosphatidylinositol-3-kinase activity][GO:0048015:phosphatidylinositol-mediated signaling][GO:0035004:phosphatidylinositol 3-kinase activity][GO:0000166:nucleotide binding][GO:0005524:ATP binding][GO:0016310:phosphorylation][GO:0016740:transferase activit…	[ssc00562:Inositol phosphate metabolism][ssc04012:ErbB signaling pathway][ssc04062:Chemokine signaling pathway][ssc04066:HIF-1 signaling pathway][ssc04070:Phosphatidylinositol signaling system][ssc04150:mTOR signaling pathway][ssc04151:PI3K-Akt signaling pathway][ssc04210:Apoptosis][ssc04370:VEGF signaling pathway][ssc04380:Osteoclast differentiation][ssc04510:Focal adhesion][ssc04620:Toll-like r…	-
ENSSSCG00000003839	6	155800840	155894915	7596	+	-	36.6294	127.221	152.913	145.886	145.304	171.769	0.597045	0.652398	0.925827	2.71308	2.80397	3.22149	124.897	-2.07628	1.62292e-08	1.43678e-07	DOWN	phospholipid phosphatase 3 [Source:NCBI gene;Acc:100512419]	[GO:0006644:phospholipid metabolic process][GO:0030111:regulation of Wnt signaling pathway][GO:0042577:lipid phosphatase activity][GO:0016020:membrane][GO:0016021:integral component of membrane][GO:0016311:dephosphorylation][GO:0005178:integrin binding][GO:0042392:sphingosine-1-phosphate phosphatase activity][GO:0001568:blood vessel development][GO:0001702:gastrulation with mouth forming second][…	[ssc00561:Glycerolipid metabolism][ssc00564:Glycerophospholipid metabolism][ssc00565:Ether lipid metabolism][ssc00600:Sphingolipid metabolism][ssc04666:Fc gamma R-mediated phagocytosis][ssc04975:Fat digestion and absorption]	-
ENSSSCG00000026940	15	104858101	104894921	9473	+	CASP10	81.98	193.652	142.15	334.125	358.215	343.538	0.625891	0.79629	0.690126	2.91053	3.23782	3.01787	279.465	-2.07491	2.97e-17	5.97652e-16	DOWN	caspase 10 [Source:NCBI gene;Acc:100154896]	[GO:0005515:protein binding][GO:0006508:proteolysis][GO:0042981:regulation of apoptotic process][GO:0008234:cysteine-type peptidase activity][GO:0004197:cysteine-type endopeptidase activity][GO:0097199:cysteine-type endopeptidase activity involved in apoptotic signaling pathway][GO:0016787:hydrolase activity][GO:0008233:peptidase activity][GO:0097190:apoptotic signaling pathway][GO:0005737:cytopl…	[ssc04210:Apoptosis][ssc04622:RIG-I-like receptor signaling pathway][ssc04668:TNF signaling pathway][ssc05152:Tuberculosis][ssc05161:Hepatitis B]	-
ENSSSCG00000036074	X	12372231	12398496	8576	-	AP1S2	140.413	234.993	352.644	565.895	620.569	587.036	1.51067	1.06735	1.89113	6.94657	7.90444	7.26709	478.478	-2.07443	2.86926e-27	1.05939e-25	DOWN	adaptor related protein complex 1 subunit sigma 2 [Source:NCBI gene;Acc:100517795]	[GO:0015031:protein transport][GO:0006886:intracellular protein transport][GO:0016192:vesicle-mediated transport][GO:0030117:membrane coat][GO:0016020:membrane][GO:0015031:protein transport][GO:0006886:intracellular protein transport][GO:0016192:vesicle-mediated transport][GO:0030117:membrane coat][GO:0016020:membrane]	-	-
ENSSSCG00000026707	13	29152572	29159602	2762	-	XCR1	14.8262	59.9418	85.0049	51.7658	71.643	63.2337	0.300195	0.845364	1.41544	1.19589	1.71738	1.47319	50.3672	-2.07161	0.000322652	0.00159614	DOWN	X-C motif chemokine receptor 1 [Source:NCBI gene;Acc:414375]	[GO:0016021:integral component of membrane][GO:0007186:G protein-coupled receptor signaling pathway][GO:0004930:G protein-coupled receptor activity][GO:0006935:chemotaxis][GO:0004950:chemokine receptor activity][GO:0006955:immune response][GO:0016020:membrane][GO:0009897:external side of plasma membrane][GO:0007165:signal transduction][GO:0070098:chemokine-mediated signaling pathway][GO:0016493:C…	-	-
ENSSSCG00000038870	AEMK02000510.1	580337	823839	53342	-	TNRC6A	112.505	1345.98	2141.39	447.069	507.555	463.399	0.877627	0.982896	1.84628	3.97912	4.6875	4.15939	382.632	-2.07148	5.09329e-22	1.40978e-20	DOWN	trinucleotide repeat containing adaptor 6A [Source:NCBI gene;Acc:110258158]	[GO:0003676:nucleic acid binding][GO:0035278:miRNA mediated inhibition of translation][GO:0003676:nucleic acid binding][GO:0035278:miRNA mediated inhibition of translation][GO:0003676:nucleic acid binding][GO:0035278:miRNA mediated inhibition of translation][GO:0003676:nucleic acid binding][GO:0035278:miRNA mediated inhibition of translation][GO:0003676:nucleic acid binding][GO:0035278:miRNA medi…	-	-
ENSSSCG00000006543	4	95178756	95194668	3417	+	ADAR	380.248	376.03	315.35	1508.27	1671	1595	6.22329	4.28662	4.24442	28.1647	32.3778	30.0364	1288.63	-2.0659	1.46065e-60	2.21624e-58	DOWN	adenosine deaminase RNA specific [Source:NCBI gene;Acc:100523784]	[GO:0003723:RNA binding][GO:0006396:RNA processing][GO:0004000:adenosine deaminase activity][GO:0003726:double-stranded RNA adenosine deaminase activity][GO:0005634:nucleus][GO:0005737:cytoplasm][GO:0005730:nucleolus][GO:0003725:double-stranded RNA binding][GO:0003726:double-stranded RNA adenosine deaminase activity][GO:0008251:tRNA-specific adenosine deaminase activity][GO:0001649:osteoblast dif…	[ssc04623:Cytosolic DNA-sensing pathway][ssc05162:Measles][ssc05164:Influenza A]	-
ENSSSCG00000036431	1	109931251	110104257	35536	+	VPS13C	351.468	1447.59	1664.48	1409.44	1659.9	1343.95	1.53642	1.58677	2.15417	7.02985	8.59065	6.75996	1191.19	-2.06549	6.63985e-46	5.43396e-44	DOWN	vacuolar protein sorting 13 homolog C [Source:NCBI gene;Acc:100625505]	[GO:0007005:mitochondrion organization][GO:1905090:negative regulation of parkin-mediated stimulation of mitophagy in response to mitochondrial depolarization][GO:0005741:mitochondrial outer membrane][GO:0005829:cytosol]	-	-
ENSSSCG00000010151	14	55433018	55633484	73204	+	LYST	207.566	1686.62	2638.99	885.902	927.322	789.006	0.878725	0.897469	1.65796	4.27911	4.64777	3.84335	702.449	-2.06247	8.89486e-35	4.49872e-33	DOWN	lysosomal trafficking regulator [Source:NCBI gene;Acc:100049676]	[GO:0005515:protein binding][GO:0007040:lysosome organization][GO:0032510:endosome to lysosome transport via multivesicular body sorting pathway][GO:0042267:natural killer cell mediated cytotoxicity][GO:0043473:pigmentation][GO:0015630:microtubule cytoskeleton][GO:0005515:protein binding][GO:0007040:lysosome organization][GO:0005515:protein binding][GO:0007040:lysosome organization][GO:0005515:pr…	-	-
ENSSSCG00000009825	14	31906262	31946554	4279	-	PPTC7	47.967	37.7927	52.1324	200.004	198.784	201.97	0.626901	0.344036	0.560319	2.98242	3.07579	3.03723	162.181	-2.06178	9.00132e-11	1.01141e-09	DOWN	PTC7 protein phosphatase homolog [Source:NCBI gene;Acc:100513685]	[GO:0003824:catalytic activity][GO:0005739:mitochondrion]	-	-
ENSSSCG00000010638	14	123343756	123545925	17884	+	TCF7L2	25.2917	652.668	529.126	117.65	107.969	91.5473	0.50121	1.42156	1.36071	2.66014	2.53314	2.08747	85.6144	-2.06114	3.30699e-06	2.2054e-05	DOWN	transcription factor 7 like 2 [Source:NCBI gene;Acc:100153922]	[GO:0016055:Wnt signaling pathway][GO:0003677:DNA binding][GO:0005634:nucleus][GO:0000978:RNA polymerase II proximal promoter sequence-specific DNA binding][GO:0001103:RNA polymerase II repressing transcription factor binding][GO:0003700:DNA-binding transcription factor activity][GO:0008013:beta-catenin binding][GO:0008134:transcription factor binding][GO:0019901:protein kinase binding][GO:003525…	-	HMG
ENSSSCG00000017279	12	14881893	14959567	3137	+	ERN1	58.4326	118.04	177.908	252.947	253.273	225.565	1.04169	1.46573	2.60827	5.145	5.34554	4.6269	197.554	-2.06065	1.73679e-12	2.32172e-11	DOWN	endoplasmic reticulum to nucleus signaling 1 [Source:NCBI gene;Acc:100510978]	[GO:0004672:protein kinase activity][GO:0005524:ATP binding][GO:0006468:protein phosphorylation][GO:0005515:protein binding][GO:0006397:mRNA processing][GO:0004540:ribonuclease activity][GO:0090502:RNA phosphodiester bond hydrolysis, endonucleolytic][GO:0051082:unfolded protein binding][GO:0005789:endoplasmic reticulum membrane][GO:0070059:intrinsic apoptotic signaling pathway in response to endo…	[ssc04141:Protein processing in endoplasmic reticulum][ssc04932:Non-alcoholic fatty liver disease (NAFLD)][ssc05010:Alzheimer's disease]	-
ENSSSCG00000029030	6	103808904	103986144	22089	-	SMCHD1	306.989	4285.75	3094.64	1257.67	1393.51	1186.34	2.20925	7.55768	6.44324	10.3267	11.8727	9.82347	1036.13	-2.05882	1.73245e-46	1.45211e-44	DOWN	structural maintenance of chromosomes flexible hinge domain containing 1 [Source:NCBI gene;Acc:100627122]	[GO:0005524:ATP binding][GO:0005515:protein binding][GO:0005694:chromosome][GO:0051276:chromosome organization][GO:0006302:double-strand break repair][GO:0005524:ATP binding][GO:0005515:protein binding][GO:0005694:chromosome][GO:0051276:chromosome organization][GO:0006302:double-strand break repair][GO:0005524:ATP binding][GO:0005515:protein binding][GO:0005694:chromosome][GO:0051276:chromosome o…	-	-
ENSSSCG00000005025	1	180723287	180830555	9155	-	TRIM9	17.4426	39.524	75.7886	75.2958	75.6792	67.0089	0.201833	0.168167	0.380729	0.994088	1.03676	0.892171	58.8566	-2.05756	9.04567e-05	0.000492102	DOWN	tripartite motif containing 9 [Source:NCBI gene;Acc:100153738]	[GO:0008270:zinc ion binding][GO:0005622:intracellular][GO:0005515:protein binding][GO:0046872:metal ion binding][GO:0008270:zinc ion binding][GO:0005622:intracellular][GO:0005515:protein binding][GO:0046872:metal ion binding][GO:0016567:protein ubiquitination][GO:0004842:ubiquitin-protein transferase activity][GO:0019904:protein domain specific binding][GO:0042803:protein homodimerization activi…	-	-
ENSSSCG00000037532	4	91415391	91433527	7801	-	MNDA	82.8522	89.9231	152.868	321.183	379.405	333.157	0.702567	0.449012	0.901231	3.10749	3.80895	3.25062	279.149	-2.05697	2.47445e-16	4.53584e-15	DOWN	myeloid cell nuclear differentiation antigen [Source:HGNC Symbol;Acc:HGNC:7183]	[GO:0002218:activation of innate immune response][GO:0035458:cellular response to interferon-beta][GO:0006974:cellular response to DNA damage stimulus][GO:0030889:negative regulation of B cell proliferation][GO:0043065:positive regulation of apoptotic process][GO:0050853:B cell receptor signaling pathway][GO:0005654:nucleoplasm][GO:0005730:nucleolus][GO:0002218:activation of innate immune respons…	-	-
ENSSSCG00000012793	X	124674913	124693171	11886	-	HCFC1	460.484	1336.6	2498.52	2023.57	1897.02	1818.68	4.26642	4.38029	9.66758	21.3915	20.8085	19.3883	1549.94	-2.05387	3.41394e-68	7.24139e-66	DOWN	host cell factor C1 [Source:NCBI gene;Acc:100523834]	[GO:0005515:protein binding][GO:0071339:MLL1 complex][GO:0048188:Set1C/COMPASS complex][GO:0045944:positive regulation of transcription by RNA polymerase II][GO:0001228:DNA-binding transcription activator activity, RNA polymerase II-specific][GO:0003682:chromatin binding][GO:0003713:transcription coactivator activity][GO:0030674:protein binding, bridging][GO:0033613:activating transcription facto…	-	-
ENSSSCG00000031171	18	7987137	8022507	225	-	-	20.9311	30.2031	27.4548	72.9428	84.7607	101.929	5.20244	5.22885	5.61185	20.6857	24.9419	29.1506	70.1409	-2.05101	3.042e-05	0.000178375	DOWN		[GO:0016020:membrane][GO:0016021:integral component of membrane]	-	-
ENSSSCG00000009293	11	2806680	3047354	13419	-	-	12.2098	59.8546	286.104	45.8834	54.489	50.9645	0.129691	0.173746	0.980559	0.556068	0.685216	0.622876	40.8867	-2.04811	0.00112505	0.00507825	DOWN	spermatogenesis associated 13 [Source:NCBI gene;Acc:100522756]	[GO:0005515:protein binding][GO:0005089:Rho guanyl-nucleotide exchange factor activity][GO:0035023:regulation of Rho protein signal transduction][GO:0005515:protein binding][GO:0005089:Rho guanyl-nucleotide exchange factor activity][GO:0035023:regulation of Rho protein signal transduction][GO:0005515:protein binding][GO:0005089:Rho guanyl-nucleotide exchange factor activity][GO:0035023:regulation…	-	-
ENSSSCG00000002350	7	97055798	97077034	3306	-	ELMSAN1	76.7473	284.963	277.615	305.889	325.925	319.944	1.29825	3.35756	3.86198	5.90381	6.52728	6.22735	257.126	-2.04801	8.78349e-16	1.54469e-14	DOWN	ELM2 and Myb/SANT domain containing 1 [Source:NCBI gene;Acc:100623005]	[GO:0003677:DNA binding][GO:0003676:nucleic acid binding][GO:0005634:nucleus][GO:0005654:nucleoplasm]	-	Others
ENSSSCG00000016853	16	24109947	24311162	44897	-	RICTOR	115.121	736.033	198.925	449.422	535.809	438.861	0.66986	0.638583	0.203771	2.98371	3.69112	2.93826	384.803	-2.04414	2.6212e-20	6.37272e-19	DOWN	RPTOR independent companion of MTOR complex 2 [Source:NCBI gene;Acc:100519575]	[GO:0031929:TOR signaling][GO:0031932:TORC2 complex][GO:0031929:TOR signaling][GO:0031932:TORC2 complex][GO:0031929:TOR signaling][GO:0031932:TORC2 complex][GO:0031929:TOR signaling][GO:0031932:TORC2 complex][GO:0031929:TOR signaling][GO:0031932:TORC2 complex][GO:0019901:protein kinase binding][GO:0043022:ribosome binding][GO:0001932:regulation of protein phosphorylation][GO:0009792:embryo develo…	-	-
ENSSSCG00000035911	AEMK02000569.1	827939	829015	1077	-	P2RY8	120.354	104.391	99.7623	538.835	478.292	470.006	6.24945	3.7756	4.26011	31.9236	29.4032	28.0815	401.872	-2.0408	3.33316e-22	9.3127e-21	DOWN	P2Y receptor family member 8 [Source:NCBI gene;Acc:110258192]	[GO:0016021:integral component of membrane][GO:0007186:G protein-coupled receptor signaling pathway][GO:0004930:G protein-coupled receptor activity][GO:0045028:G protein-coupled purinergic nucleotide receptor activity][GO:0016020:membrane][GO:0007165:signal transduction][GO:0035589:G protein-coupled purinergic nucleotide receptor signaling pathway]	-	-
ENSSSCG00000024696	15	110874181	110910877	2944	+	-	181.403	177.467	271.272	769.429	706.339	763.524	3.44591	2.34811	4.23777	16.6764	15.8852	16.6885	605.173	-2.04053	1.74747e-32	8.1082e-31	DOWN	cyclin Y like 1 [Source:NCBI gene;Acc:100520645]	[GO:0019901:protein kinase binding][GO:0000079:regulation of cyclin-dependent protein serine/threonine kinase activity][GO:0005886:plasma membrane][GO:0016538:cyclin-dependent protein serine/threonine kinase regulator activity][GO:0045737:positive regulation of cyclin-dependent protein serine/threonine kinase activity]	-	-
ENSSSCG00000017993	12	54060573	54288675	5630	+	NTN1	12.2098	137.752	97.6149	42.3539	58.5252	49.0769	0.272583	0.953073	0.797403	1.07884	1.54687	1.26067	40.5415	-2.03559	0.00138879	0.00615539	DOWN	netrin 1 [Source:NCBI gene;Acc:733599]	[GO:0005515:protein binding][GO:0005576:extracellular region][GO:0009887:animal organ morphogenesis][GO:0009888:tissue development][GO:0005604:basement membrane][GO:0016358:dendrite development][GO:0008045:motor neuron axon guidance][GO:0005515:protein binding][GO:0005576:extracellular region][GO:0001764:neuron migration][GO:0007097:nuclear migration][GO:0007409:axonogenesis][GO:0007411:axon guid…	-	-
ENSSSCG00000016114	15	106183404	106280707	1779	+	FAM117B	9.59341	15.3737	31.0465	38.8244	39.3532	39.6391	0.301575	0.336621	0.802614	1.39251	1.46461	1.43377	31.8525	-2.03362	0.00405736	0.0163008	DOWN	family with sequence similarity 117 member B [Source:NCBI gene;Acc:100512564]	-	-	-
ENSSSCG00000012241	X	35768887	35794162	5280	-	-	78.4915	111.275	115.039	343.537	300.699	319	0.831356	0.820919	1.00203	4.15155	3.77064	3.88767	260.432	-2.0313	1.86418e-15	3.18326e-14	DOWN	BCL6 corepressor [Source:NCBI gene;Acc:100154380]	[GO:0005515:protein binding]	-	-
ENSSSCG00000013294	2	24877224	25155336	4676	-	LDLRAD3	51.4555	209.68	191.237	196.475	221.992	210.465	1.22347	1.74671	1.88091	5.33017	6.2491	5.75803	170.097	-2.02747	8.06576e-11	9.13197e-10	DOWN	low density lipoprotein receptor class A domain containing 3 [Source:NCBI gene;Acc:100511916]	[GO:0005515:protein binding][GO:0016020:membrane][GO:0016021:integral component of membrane][GO:0005515:protein binding][GO:0016020:membrane][GO:0016021:integral component of membrane][GO:0001540:amyloid-beta binding][GO:0006898:receptor-mediated endocytosis][GO:0070613:regulation of protein processing][GO:0005886:plasma membrane]	-	-
ENSSSCG00000030608	5	87887322	87926148	7634	-	METAP2	123.842	421.856	310.45	468.245	529.754	511.533	1.11652	2.15253	1.87029	4.81663	5.65444	5.30645	408.344	-2.02359	1.42403e-22	4.09991e-21	DOWN	methionyl aminopeptidase 2 [Source:NCBI gene;Acc:100517095]	[GO:0006508:proteolysis][GO:0004177:aminopeptidase activity][GO:0008235:metalloexopeptidase activity][GO:0005737:cytoplasm][GO:0016787:hydrolase activity][GO:0046872:metal ion binding][GO:0008233:peptidase activity][GO:0070006:metalloaminopeptidase activity][GO:0070084:protein initiator methionine removal][GO:0016485:protein processing][GO:0018206:peptidyl-methionine modification][GO:0031365:N-te…	-	-
ENSSSCG00000035673	9	106965947	106996036	14482	+	HBP1	81.98	1837.86	1137.32	349.419	354.179	296.349	1.17135	4.94336	3.6118	5.69636	5.99127	4.87209	270.482	-2.0223	2.36094e-15	3.99648e-14	DOWN	HMG-box transcription factor 1 [Source:NCBI gene;Acc:100519099]	[GO:0006355:regulation of transcription, DNA-templated][GO:0005515:protein binding][GO:0003723:RNA binding][GO:0003677:DNA binding][GO:0005634:nucleus][GO:0005654:nucleoplasm][GO:0016607:nuclear speck][GO:0006355:regulation of transcription, DNA-templated][GO:0005515:protein binding][GO:0003723:RNA binding][GO:0003677:DNA binding][GO:0005634:nucleus][GO:0006355:regulation of transcription, DNA-te…	-	HMG
ENSSSCG00000035867	7	9735935	9853732	7768	-	GFOD1	77.6194	182.715	250.183	265.888	357.206	320.888	0.558804	0.916224	1.48122	2.18404	3.04457	2.65813	255.4	-2.0213	8.84771e-14	1.32601e-12	DOWN	glucose-fructose oxidoreductase domain containing 1 [Source:NCBI gene;Acc:100739137]	[GO:0016491:oxidoreductase activity][GO:0055114:oxidation-reduction process]	-	-
ENSSSCG00000028019	12	26675054	26694060	11563	-	LRRC59	328.792	973.035	673.43	1355.32	1315.81	1329.8	3.16152	3.2779	2.6785	14.8693	14.9791	14.7127	1082.43	-2.0199	3.00429e-54	3.39123e-52	DOWN	leucine rich repeat containing 59 [Source:NCBI gene;Acc:100514317]	[GO:0005515:protein binding][GO:0005783:endoplasmic reticulum][GO:0042645:mitochondrial nucleoid][GO:0005515:protein binding][GO:0005737:cytoplasm]	-	-
ENSSSCG00000012167	X	18203174	18418004	2732	+	PHEX	9.59341	11.8561	90.5526	43.5304	38.3441	34.9201	0.196377	0.169044	1.52437	1.01668	0.929256	0.822484	31.597	-2.01841	0.00464642	0.0184428	DOWN	phosphate regulating endopeptidase homolog X-linked [Source:NCBI gene;Acc:100154258]	[GO:0006508:proteolysis][GO:0004222:metalloendopeptidase activity][GO:0008237:metallopeptidase activity][GO:0016020:membrane][GO:0016021:integral component of membrane][GO:0019637:organophosphate metabolic process][GO:0030282:bone mineralization][GO:0042476:odontogenesis][GO:0005783:endoplasmic reticulum][GO:0005794:Golgi apparatus][GO:0048471:perinuclear region of cytoplasm]	-	-
ENSSSCG00000012006	13	179225289	179308266	14193	+	-	334.897	1252.4	802.384	1242.38	1409.65	1413.79	3.58927	3.4372	2.60003	15.1922	17.8865	17.4347	1100.18	-2.01787	1.36425e-48	1.21191e-46	DOWN	multidrug resistance-associated protein 1 [Source:NCBI gene;Acc:100152428]	[GO:0016021:integral component of membrane][GO:0005524:ATP binding][GO:0055085:transmembrane transport][GO:0016887:ATPase activity][GO:0042626:ATPase activity, coupled to transmembrane movement of substances][GO:0000166:nucleotide binding][GO:0016020:membrane][GO:0099131:ATP hydrolysis coupled ion transmembrane transport][GO:0042626:ATPase activity, coupled to transmembrane movement of substances…	-	-
ENSSSCG00000008641	3	126795368	126864731	13562	+	ADAM17	126.459	392.619	1055.04	541.188	499.483	496.432	1.30049	1.12768	3.57778	6.3501	6.08133	5.87426	415.89	-2.01757	3.53037e-23	1.04687e-21	DOWN	ADAM metallopeptidase domain 17 [Source:NCBI gene;Acc:397343]	[GO:0006508:proteolysis][GO:0004222:metalloendopeptidase activity][GO:0008237:metallopeptidase activity][GO:0016020:membrane][GO:0016021:integral component of membrane][GO:0004175:endopeptidase activity][GO:0005112:Notch binding][GO:0005138:interleukin-6 receptor binding][GO:0005178:integrin binding][GO:0030165:PDZ domain binding][GO:0001666:response to hypoxia][GO:0001934:positive regulation of …	[ssc04330:Notch signaling pathway][ssc05010:Alzheimer's disease]	-
ENSSSCG00000036898	15	32174077	32202364	17332	-	NIPA2	91.5734	682.007	1137.57	341.184	346.106	422.817	1.06913	1.53277	3.01856	4.5449	4.784	5.68001	300.42	-2.01636	4.09693e-16	7.42483e-15	DOWN	NIPA magnesium transporter 2 [Source:NCBI gene;Acc:110257060]	[GO:0016021:integral component of membrane][GO:0015095:magnesium ion transmembrane transporter activity][GO:0015693:magnesium ion transport][GO:0016020:membrane][GO:1903830:magnesium ion transmembrane transport][GO:0005769:early endosome][GO:0005886:plasma membrane][GO:0016021:integral component of membrane][GO:0015095:magnesium ion transmembrane transporter activity][GO:0015693:magnesium ion tra…	-	-
ENSSSCG00000002690	6	6931564	6989675	4782	-	GAN	46.2228	112.185	180.216	169.415	202.82	186.87	0.540561	0.913828	1.73322	2.26055	2.80814	2.51456	151.332	-2.01279	1.37083e-09	1.38059e-08	DOWN	gigaxonin [Source:NCBI gene;Acc:100518489]	[GO:0005515:protein binding][GO:0007010:cytoskeleton organization][GO:0016567:protein ubiquitination][GO:0005737:cytoplasm][GO:0031463:Cul3-RING ubiquitin ligase complex]	-	-
ENSSSCG00000002374	7	98090813	98112213	3838	+	DLST	218.032	417.341	392.157	907.079	844.58	881.497	3.17697	4.23568	4.69921	15.0803	14.5698	14.7791	712.797	-2.0088	5.43447e-37	2.98853e-35	DOWN	dihydrolipoamide S-succinyltransferase [Source:NCBI gene;Acc:397690]	[GO:0006099:tricarboxylic acid cycle][GO:0016746:transferase activity, transferring acyl groups][GO:0004149:dihydrolipoyllysine-residue succinyltransferase activity][GO:0045252:oxoglutarate dehydrogenase complex][GO:0005634:nucleus][GO:0005634:nucleus][GO:0016740:transferase activity][GO:0005739:mitochondrion][GO:0005739:mitochondrion][GO:0005759:mitochondrial matrix][GO:0006103:2-oxoglutarate me…	[ssc00020:Citrate cycle (TCA cycle)][ssc00310:Lysine degradation]	-
ENSSSCG00000011650	13	77146315	77180769	5964	-	MSL2	58.4326	108.135	400.928	207.063	284.554	212.352	0.547918	0.706265	3.09171	2.21532	3.15896	2.29114	190.6	-2.00667	1.77432e-10	1.94017e-09	DOWN	MSL complex subunit 2 [Source:NCBI gene;Acc:100155763]	[GO:0061630:ubiquitin protein ligase activity][GO:0072487:MSL complex][GO:0016874:ligase activity][GO:0061630:ubiquitin protein ligase activity][GO:0016567:protein ubiquitination][GO:0072487:MSL complex][GO:0043984:histone H4-K16 acetylation][GO:0043984:histone H4-K16 acetylation]	-	-
ENSSSCG00000022659	12	35848535	35926019	14705	+	-	1013.41	1829.15	5161.64	3949.5	4130.07	4132.84	7.57675	4.8453	16.1433	33.6908	36.5572	35.5533	3306.45	-2.00641	5.50075e-122	5.19746e-119	DOWN	clathrin heavy chain [Source:NCBI gene;Acc:100271929]	[GO:0005515:protein binding][GO:0005198:structural molecule activity][GO:0006886:intracellular protein transport][GO:0016192:vesicle-mediated transport][GO:0030130:clathrin coat of trans-Golgi network vesicle][GO:0030132:clathrin coat of coated pit][GO:0032051:clathrin light chain binding][GO:0048268:clathrin coat assembly][GO:0071439:clathrin complex][GO:0016020:membrane][GO:0005905:clathrin-coa…	-	-
ENSSSCG00000032049	12	50044042	50155235	8634	-	ZZEF1	245.068	936.527	717.398	1003.55	1016.12	927.743	1.58735	4.22519	3.82136	7.41649	7.79201	6.9143	798.12	-2.00268	1.293e-39	7.90518e-38	DOWN	zinc finger ZZ-type and EF-hand domain containing 1 [Source:NCBI gene;Acc:100621291]	[GO:0008270:zinc ion binding][GO:0005509:calcium ion binding][GO:0046872:metal ion binding]	-	-
